# Supplementary material for: Effects of different intracranial volume correction methods on univariate sex differences in grey matter volume and multivariate sex prediction
Source: Sci Rep. 2020 Jul 31;10:12953. doi: 10.1038/s41598-020-69361-9 (PMC7395772; doi:10.1038/s41598-020-69361-9)
Supplement: Supplementary file 1 — Supplementary Tables [file 41598_2020_69361_MOESM1_ESM.xlsx]

## Sheet: Supplementary table 1
RAW DATA
Brain region		Descriptive statistics and mean comparisons																							TIV regression
	N males	Mean Males (mm3)	SD Males	SE males	N Females	Mean Females (mm3)	SD Females	SE Females	Mean diference	SE diference	lower limit mean difference	upper limit mean difference	95%CI includes 0?	t ratio	df	Uncorrected p value	B-H adjusted p	Bonferroni adjusted p	Cohen's d	d lower limit	d upper limit	OVL1 (%)	PS (%)		slope	SE slope	F (1,886)	p value	intercept	SE intercept	r2
TIV	444	1576.82	122.354	5.807	444	1364.01	105.775	5.02	212.801	7.676	197.736	227.865	NO	27.724	886	2.655e-122	3.10635e-120	3.10635e-120	1.861	1.703	2.018	35.2112	90.5901		---	---	---	---	---	---	---
Precentral_L	444	12.339	1.445	0.069	444	10.699	1.233	0.059	1.64	0.09	1.463	1.817	NO	18.193	886	4.367e-63	1.89237e-62	5.10939e-61	1.221	1.077	1.364	54.1531	80.6035		7.733	0.216685	1273.65	1e-15	0.148	0.320407	0.589749
Precentral_R	444	9.514	1.101	0.052	444	8.451	0.958	0.045	1.063	0.069	0.927	1.199	NO	15.356	886	2.322e-47	4.24673e-47	2.71674e-45	1.031	0.89	1.17	60.6204	76.7007		5.449	0.169577	1032.7	1e-15	0.969	0.25075	0.538229
Frontal_Sup_L	444	10.281	1.214	0.058	444	9.104	1.023	0.049	1.176	0.075	1.028	1.324	NO	15.613	886	9.99e-49	1.98107e-48	1.16883e-46	1.048	0.907	1.188	60.0279	77.0668		6.019	0.182575	1087.14	1e-15	0.84	0.269969	0.55097
Frontal_Sup_R	444	12.092	1.395	0.066	444	10.602	1.173	0.056	1.49	0.087	1.32	1.66	NO	17.227	886	1.397e-57	4.191e-57	1.63449e-55	1.156	1.014	1.298	56.3264	79.3154		7.49	0.197841	1433.36	1e-15	0.333	0.292544	0.617998
Frontal_Sup_Orb_L	444	4.213	0.495	0.023	444	3.754	0.441	0.021	0.459	0.031	0.397	0.521	NO	14.587	886	2.353e-43	3.72028e-43	2.75301e-41	0.979	0.84	1.118	62.4488	75.5612		2.563	0.0719008	1271.04	1e-15	0.214	0.106318	0.589253
Frontal_Sup_Orb_R	444	4.311	0.499	0.024	444	3.869	0.43	0.02	0.443	0.031	0.381	0.504	NO	14.17	886	3.111e-41	4.49367e-41	3.63987e-39	0.951	0.812	1.09	63.4431	74.9354		2.539	0.0706861	1290.25	1e-15	0.356	0.104522	0.592877
Frontal_Mid_L	444	17.886	2.008	0.095	444	15.589	1.626	0.077	2.296	0.123	2.056	2.537	NO	18.726	886	3.529e-66	1.68808e-65	4.12893e-64	1.257	1.113	1.4	52.9676	81.2954		11	0.280492	1538.81	1e-15	0.558	0.414757	0.63461
Frontal_Mid_R	444	16.804	2.036	0.097	444	14.711	1.725	0.082	2.093	0.127	1.845	2.342	NO	16.529	886	1.072e-53	2.55967e-53	1.25424e-51	1.109	0.968	1.25	57.9237	78.3533		10.69	0.293546	1327.03	1e-15	0.033	0.43406	0.599645
Frontal_Mid_Orb_L	444	3.634	0.481	0.023	444	3.311	0.37	0.018	0.323	0.029	0.266	0.379	NO	11.217	886	2.13e-27	2.37343e-27	2.4921e-25	0.753	0.617	0.889	70.6545	70.2793		1.964	0.0730909	722.709	1e-15	0.583	0.108078	0.449248
Frontal_Mid_Orb_R	444	3.894	0.549	0.026	444	3.506	0.441	0.021	0.388	0.033	0.323	0.454	NO	11.624	886	3.588e-29	4.0365e-29	4.19796e-27	0.78	0.644	0.916	69.6537	70.9369		2.341	0.083697	782.851	1e-15	0.256	0.123761	0.469096
Frontal_Inf_Oper_L	444	3.726	0.467	0.022	444	3.333	0.408	0.019	0.393	0.029	0.335	0.45	NO	13.337	886	4.11e-37	5.40303e-37	4.8087e-35	0.895	0.757	1.033	65.4514	73.6588		2.039	0.0773207	695.732	1e-15	0.53	0.114332	0.439855
Frontal_Inf_Oper_R	444	4.848	0.612	0.029	444	4.327	0.555	0.026	0.521	0.039	0.444	0.598	NO	13.302	886	6.059e-37	7.8767e-37	7.08903e-35	0.893	0.755	1.031	65.5236	73.6126		2.733	0.102317	713.917	1e-15	0.567	0.151295	0.446221
Frontal_Inf_Tri_L	444	9.286	1.186	0.056	444	8.38	0.962	0.046	0.905	0.072	0.763	1.047	NO	12.488	886	4.425e-33	5.17725e-33	5.17725e-31	0.838	0.701	0.975	67.5216	72.3261		5.021	0.186864	721.999	1e-15	1.449	0.276311	0.449005
Frontal_Inf_Tri_R	444	5.901	0.81	0.038	444	5.319	0.638	0.03	0.582	0.049	0.486	0.678	NO	11.888	886	2.423e-30	2.75234e-30	2.83491e-28	0.798	0.661	0.934	68.9893	71.3715		3.305	0.127122	675.941	1e-15	0.75	0.187973	0.432757
Frontal_Inf_Orb_L	444	7.525	0.87	0.041	444	6.658	0.718	0.034	0.867	0.054	0.762	0.972	NO	16.191	886	7.572e-52	1.6406e-51	8.85924e-50	1.087	0.945	1.227	58.6786	77.8942		4.53	0.122228	1373.8	1e-15	0.43	0.180737	0.607931
Frontal_Inf_Orb_R	444	5.704	0.755	0.036	444	5.084	0.611	0.029	0.619	0.046	0.529	0.71	NO	13.433	886	1.404e-37	1.86668e-37	1.64268e-35	0.902	0.763	1.039	65.199	73.8201		3.396	0.114961	872.68	1e-15	0.4	0.169991	0.496213
Rolandic_Oper_L	444	4.185	0.523	0.025	444	3.705	0.449	0.021	0.48	0.033	0.415	0.544	NO	14.65	886	1.12e-43	1.79507e-43	1.3104e-41	0.983	0.844	1.122	62.3073	75.6499		2.601	0.0775995	1123.51	1e-15	0.12	0.114745	0.559096
Rolandic_Oper_R	444	5.115	0.656	0.031	444	4.494	0.592	0.028	0.621	0.042	0.538	0.703	NO	14.806	886	1.747e-44	3.00587e-44	2.04399e-42	0.994	0.854	1.133	61.9189	75.893		3.429	0.0960019	1276.39	1e-15	-0.23	0.141956	0.590267
Supp_Motor_Area_L	444	7.347	0.94	0.045	444	6.396	0.802	0.038	0.951	0.059	0.835	1.066	NO	16.209	886	6.097e-52	1.37183e-51	7.13349e-50	1.088	0.947	1.229	58.6441	77.9152		4.593	0.148071	962.236	1e-15	0.117	0.218949	0.520624
Supp_Motor_Area_R	444	7.787	0.932	0.044	444	6.765	0.826	0.039	1.022	0.059	0.906	1.138	NO	17.297	886	5.675e-58	1.7473e-57	6.63975e-56	1.161	1.018	1.303	56.1577	79.4163		4.89	0.14473	1141.83	1e-15	0.085	0.214008	0.563079
Olfactory_L	444	1.541	0.173	0.008	444	1.287	0.155	0.007	0.254	0.011	0.233	0.276	NO	23.061	886	1.529e-92	2.23616e-91	1.78893e-90	1.548	1.397	1.697	43.8931	86.3154		1.091	0.0254902	1834.89	1e-15	-0.19	0.0376919	0.674371
Olfactory_R	444	1.561	0.166	0.008	444	1.351	0.146	0.007	0.21	0.011	0.189	0.23	NO	19.966	886	1.605e-73	1.2519e-72	1.87785e-71	1.34	1.194	1.485	50.2858	82.8314		0.961	0.0244087	1553.02	1e-15	0.041	0.0360925	0.636739
Frontal_Sup_Medial_L	444	9.195	1.048	0.05	444	8.107	0.886	0.042	1.088	0.065	0.961	1.216	NO	16.707	886	1.108e-54	2.75821e-54	1.29636e-52	1.121	0.98	1.263	57.5138	78.6014		5.352	0.157819	1150.32	1e-15	0.78	0.233364	0.564902
Frontal_Sup_Medial_R	444	7.522	0.842	0.04	444	6.639	0.663	0.031	0.884	0.051	0.784	0.983	NO	17.376	886	2.019e-58	6.38441e-58	2.36223e-56	1.166	1.024	1.308	55.9893	79.5168		4.476	0.113773	1547.96	1e-15	0.498	0.168233	0.635984
Frontal_Med_Orb_L	444	3.38	0.437	0.021	444	2.99	0.377	0.018	0.39	0.027	0.336	0.444	NO	14.23	886	1.551e-41	2.26834e-41	1.81467e-39	0.955	0.816	1.094	63.3006	75.0253		2.162	0.0646959	1117.53	1e-15	0.004	0.0956644	0.55778
Frontal_Med_Orb_R	444	3.802	0.476	0.023	444	3.363	0.407	0.019	0.439	0.03	0.381	0.497	NO	14.777	886	2.48e-44	4.08676e-44	2.9016e-42	0.992	0.852	1.131	61.9894	75.8489		2.409	0.0688343	1225.31	1e-15	0.039	0.101784	0.580355
Rectus_L	444	3.576	0.464	0.022	444	3.145	0.431	0.02	0.431	0.03	0.372	0.49	NO	14.348	886	3.906e-42	5.859e-42	4.57002e-40	0.963	0.824	1.102	63.0161	75.2046		2.348	0.0719853	1064.19	1e-15	-0.09	0.106443	0.545685
Rectus_R	444	2.906	0.408	0.019	444	2.57	0.381	0.018	0.336	0.026	0.284	0.387	NO	12.67	886	6.242e-34	7.45218e-34	7.30314e-32	0.85	0.713	0.988	67.0837	72.6094		1.846	0.0681692	733.891	1e-15	0.022	0.1008	0.453049
Insula_L	444	10.297	0.956	0.045	444	9.291	0.789	0.037	1.006	0.059	0.89	1.121	NO	17.102	886	7.024e-57	1.95669e-56	8.21808e-55	1.148	1.006	1.29	56.5968	79.1535		4.811	0.145104	1099.32	1e-15	2.719	0.214562	0.553724
Insula_R	444	8.844	0.911	0.043	444	7.998	0.777	0.037	0.846	0.057	0.734	0.957	NO	14.893	886	6.189e-45	1.08077e-44	7.24113e-43	1	0.86	1.139	61.7075	76.025		4.442	0.138223	1033.04	1e-15	1.888	0.204388	0.538311
Cingulum_Ant_L	444	7.432	0.858	0.041	444	6.623	0.735	0.035	0.808	0.054	0.703	0.913	NO	15.072	886	7.222e-46	1.28026e-45	8.44974e-44	1.012	0.872	1.151	61.2857	76.2878		4.315	0.126643	1161.43	1e-15	0.681	0.187264	0.567261
Cingulum_Ant_R	444	5.67	0.688	0.033	444	4.988	0.582	0.028	0.682	0.043	0.599	0.766	NO	15.958	886	1.39e-50	2.85316e-50	1.6263e-48	1.071	0.93	1.211	59.2304	77.5568		3.488	0.102081	1167.61	1e-15	0.199	0.150945	0.568565
Cingulum_Mid_L	444	9.579	1.003	0.048	444	8.515	0.843	0.04	1.064	0.062	0.942	1.186	NO	17.111	886	6.289e-57	1.79467e-56	7.35813e-55	1.148	1.006	1.29	56.5968	79.1535		5.519	0.135581	1657.54	1e-15	0.929	0.200481	0.651666
Cingulum_Mid_R	444	7.924	0.856	0.041	444	6.989	0.741	0.035	0.934	0.054	0.829	1.04	NO	17.385	886	1.802e-58	5.8565e-58	2.10834e-56	1.167	1.024	1.309	55.9557	79.5369		4.815	0.116469	1709.19	1e-15	0.376	0.17222	0.658599
Cingulum_Post_L	444	1.953	0.28	0.013	444	1.652	0.243	0.012	0.301	0.018	0.267	0.336	NO	17.133	886	4.73e-57	1.38352e-56	5.5341e-55	1.15	1.008	1.292	56.5291	79.1941		1.42	0.044076	1038.27	1e-15	-0.28	0.0651742	0.539567
Cingulum_Post_R	444	0.58	0.096	0.005	444	0.479	0.073	0.003	0.101	0.006	0.09	0.112	NO	17.684	886	3.628e-60	1.32649e-59	4.24476e-58	1.187	1.044	1.329	55.2847	79.936		0.461	0.0145924	999.031	1e-15	-0.14	0.0215775	0.529981
Hippocampus_L	444	5.449	0.416	0.02	444	4.844	0.388	0.018	0.605	0.027	0.552	0.658	NO	22.405	886	1.935e-88	2.5155e-87	2.26395e-86	1.504	1.354	1.652	45.2051	85.622		2.708	0.0585368	2141.63	1e-15	1.163	0.0865572	0.707362
Hippocampus_R	444	3.996	0.331	0.016	444	3.546	0.295	0.014	0.45	0.021	0.409	0.491	NO	21.378	886	4.33e-82	4.22175e-81	5.0661e-80	1.435	1.287	1.582	47.3066	84.4875		1.955	0.050769	1483.98	1e-15	0.895	0.075071	0.626158
ParaHippocampal_L	444	3.649	0.319	0.015	444	3.181	0.283	0.013	0.468	0.02	0.428	0.508	NO	23.13	886	5.643e-93	9.43187e-92	6.60231e-91	1.552	1.402	1.702	43.7749	86.3773		2.052	0.0445177	2126.16	1e-15	0.396	0.0658274	0.705859
ParaHippocampal_R	444	5.23	0.474	0.023	444	4.51	0.418	0.02	0.72	0.03	0.661	0.778	NO	23.987	886	2.266e-98	1.32561e-96	2.65122e-96	1.61	1.458	1.761	42.082	87.2532		3.099	0.0662189	2190.83	1e-15	0.312	0.0979165	0.712042
Amygdala_L	444	1.419	0.124	0.006	444	1.235	0.106	0.005	0.184	0.008	0.169	0.199	NO	23.779	886	4.661e-97	1.09067e-95	5.45337e-95	1.596	1.445	1.747	42.487	87.0455		0.768	0.0184807	1731.38	1e-15	0.196	0.027327	0.661494
Amygdala_R	444	1.443	0.123	0.006	444	1.258	0.107	0.005	0.185	0.008	0.17	0.2	NO	23.888	886	9.529e-98	2.78723e-96	1.11489e-95	1.603	1.452	1.754	42.2842	87.1496		0.772	0.0183057	1780.57	1e-15	0.214	0.0270683	0.667738
Calcarine_L	444	9.116	1.286	0.061	444	7.957	1.116	0.053	1.159	0.081	1	1.318	NO	14.338	886	4.391e-42	6.50313e-42	5.13747e-40	0.962	0.823	1.101	63.0516	75.1823		5.419	0.222304	594.232	1e-15	0.567	0.328716	0.401445
Calcarine_R	444	5.83	0.995	0.047	444	5.049	0.874	0.042	0.781	0.063	0.658	0.904	NO	12.42	886	9.081e-33	1.05196e-32	1.06248e-30	0.834	0.696	0.971	67.6678	72.2313		3.787	0.177277	456.577	1e-15	-0.12	0.262135	0.340075
Cuneus_L	444	5.674	0.751	0.036	444	4.804	0.635	0.03	0.87	0.047	0.778	0.961	NO	18.637	886	1.169e-65	5.2605e-65	1.36773e-63	1.251	1.107	1.394	53.1643	81.1811		3.641	0.127045	821.614	1e-15	-0.11	0.187859	0.481147
Cuneus_R	444	4.395	0.592	0.028	444	3.786	0.541	0.026	0.609	0.038	0.534	0.684	NO	16.004	886	7.925e-51	1.65576e-50	9.27225e-49	1.074	0.933	1.215	59.1268	77.6203		2.829	0.100543	792.15	1e-15	-0.07	0.14867	0.472038
Lingual_L	444	8.128	0.808	0.038	444	7.119	0.714	0.034	1.009	0.051	0.908	1.109	NO	19.716	886	5.023e-72	3.45701e-71	5.87691e-70	1.323	1.178	1.468	50.8292	82.5235		4.572	0.122652	1389.97	1e-15	0.899	0.181364	0.610716
Lingual_R	444	8.471	0.857	0.041	444	7.397	0.74	0.035	1.073	0.054	0.968	1.179	NO	19.98	886	1.322e-73	1.10481e-72	1.54674e-71	1.341	1.195	1.486	50.2539	82.8494		5.017	0.120517	1733.46	1e-15	0.555	0.178206	0.661762
Occipital_Sup_L	444	4.186	0.55	0.026	444	3.62	0.518	0.025	0.566	0.036	0.496	0.636	NO	15.796	886	1.046e-49	2.11003e-49	1.22382e-47	1.06	0.919	1.2	59.6112	77.3232		2.698	0.0930993	840.234	1e-15	-0.06	0.137664	0.486744
Occipital_Sup_R	444	4.665	0.573	0.027	444	4.148	0.551	0.026	0.516	0.038	0.442	0.59	NO	13.693	886	7.429e-39	1.04722e-38	8.69193e-37	0.919	0.78	1.057	64.5875	74.2099		2.652	0.0986735	722.354	1e-15	0.506	0.145906	0.449126
Occipital_Mid_L	444	12.224	1.412	0.067	444	10.658	1.339	0.064	1.566	0.092	1.385	1.747	NO	16.954	886	4.726e-56	1.25669e-55	5.52942e-54	1.138	0.996	1.279	56.9356	78.95		8.044	0.206964	1510.88	1e-15	-0.38	0.306033	0.630353
Occipital_Mid_R	444	7.102	0.892	0.042	444	6.185	0.75	0.036	0.917	0.055	0.809	1.026	NO	16.591	886	4.898e-54	1.19389e-53	5.73066e-52	1.113	0.972	1.255	57.7869	78.4362		4.303	0.14211	917.253	1e-15	0.314	0.210135	0.508666
Occipital_Inf_L	444	3.227	0.473	0.022	444	2.739	0.424	0.02	0.488	0.03	0.429	0.547	NO	16.195	886	7.267e-52	1.60422e-51	8.50239e-50	1.087	0.946	1.228	58.6786	77.8942		2.26	0.0794081	810.294	1e-15	-0.34	0.117419	0.477685
Occipital_Inf_R	444	3.128	0.628	0.03	444	2.601	0.517	0.025	0.526	0.039	0.451	0.602	NO	13.628	886	1.558e-38	2.17007e-38	1.82286e-36	0.915	0.776	1.053	64.7312	74.1185		2.277	0.112519	409.656	1e-15	-0.48	0.166379	0.316176
Fusiform_L	444	11.752	1.184	0.056	444	10.152	0.981	0.047	1.601	0.073	1.458	1.744	NO	21.939	886	1.499e-85	1.75383e-84	1.75383e-83	1.472	1.324	1.62	46.1731	85.103		7.269	0.156955	2145.42	1e-15	0.262	0.232085	0.707728
Fusiform_R	444	11.973	1.212	0.058	444	10.209	0.972	0.046	1.764	0.074	1.619	1.909	NO	23.926	886	5.453e-98	2.12667e-96	6.38001e-96	1.606	1.454	1.757	42.1975	87.1941		7.735	0.15566	2469.71	1e-15	-0.28	0.230171	0.735973
Postcentral_L	444	13.383	1.399	0.066	444	11.938	1.204	0.057	1.445	0.088	1.273	1.617	NO	16.491	886	1.732e-53	4.05288e-53	2.02644e-51	1.107	0.965	1.248	57.9921	78.3118		7.288	0.207297	1236.09	1e-15	1.944	0.306525	0.582487
Postcentral_R	444	10.584	1.236	0.059	444	9.384	1.079	0.051	1.2	0.078	1.047	1.353	NO	15.408	886	1.221e-47	2.30415e-47	1.42857e-45	1.034	0.894	1.174	60.5156	76.7656		5.961	0.196855	917.163	1e-15	1.218	0.291086	0.508641
Parietal_Sup_L	444	6.211	0.749	0.036	444	5.51	0.66	0.031	0.7	0.047	0.607	0.793	NO	14.784	886	2.276e-44	3.80417e-44	2.66292e-42	0.992	0.853	1.131	61.9894	75.8489		3.37	0.125982	715.919	1e-15	0.903	0.186286	0.446913
Parietal_Sup_R	444	4.144	0.542	0.026	444	3.686	0.492	0.023	0.458	0.035	0.39	0.526	NO	13.188	886	2.172e-36	2.73252e-36	2.54124e-34	0.885	0.747	1.023	65.8127	73.4273		2.078	0.0996145	435.211	1e-15	0.859	0.147298	0.329403
Parietal_Inf_L	444	9.472	1.034	0.049	444	8.54	0.869	0.041	0.932	0.064	0.807	1.058	NO	14.549	886	3.685e-43	5.7486e-43	4.31145e-41	0.976	0.837	1.115	62.555	75.4946		4.603	0.168154	749.494	1e-15	2.236	0.248646	0.458268
Parietal_Inf_R	444	3.989	0.535	0.025	444	3.551	0.454	0.022	0.437	0.033	0.372	0.503	NO	13.137	886	3.796e-36	4.72481e-36	4.44132e-34	0.882	0.744	1.019	65.9213	73.3577		1.859	0.0984405	356.731	1e-15	1.035	0.145562	0.287054
SupraMarginal_L	444	4.78	0.636	0.03	444	4.14	0.532	0.025	0.64	0.039	0.562	0.717	NO	16.255	886	3.408e-52	7.81835e-52	3.98736e-50	1.091	0.95	1.232	58.541	77.9781		3.147	0.0971772	1049.21	1e-15	-0.16	0.143694	0.542167
SupraMarginal_R	444	5.99	0.828	0.039	444	5.2	0.679	0.032	0.79	0.051	0.69	0.89	NO	15.539	886	2.487e-48	4.84965e-48	2.90979e-46	1.043	0.902	1.183	60.2019	76.9595		3.548	0.139676	645.378	1e-15	0.377	0.206535	0.421436
Angular_L	444	4.865	0.626	0.03	444	4.287	0.494	0.023	0.578	0.038	0.504	0.652	NO	15.269	886	6.704e-47	1.20672e-46	7.84368e-45	1.025	0.885	1.164	60.8301	76.5708		2.757	0.0999073	761.873	1e-15	0.521	0.147731	0.462337
Angular_R	444	5.503	0.713	0.034	444	4.927	0.639	0.03	0.575	0.045	0.486	0.665	NO	12.667	886	6.461e-34	7.63573e-34	7.55937e-32	0.85	0.713	0.987	67.0837	72.6094		2.626	0.131226	400.73	1e-15	1.352	0.194042	0.311433
Precuneus_L	444	12.211	1.462	0.069	444	10.599	1.261	0.06	1.612	0.092	1.433	1.792	NO	17.601	886	1.078e-59	3.70959e-59	1.26126e-57	1.181	1.038	1.324	55.4855	79.8167		8.016	0.208922	1472.34	1e-15	-0.38	0.308928	0.624313
Precuneus_R	444	10.846	1.195	0.057	444	9.407	1.017	0.048	1.439	0.074	1.293	1.585	NO	19.322	886	1.1e-69	6.435e-69	1.287e-67	1.297	1.152	1.441	51.6662	82.0459		6.928	0.163459	1796.59	1e-15	-0.06	0.241703	0.669722
Paracentral_Lobule_L	444	3.147	0.505	0.024	444	2.728	0.402	0.019	0.42	0.031	0.36	0.48	NO	13.699	886	6.978e-39	9.95641e-39	8.16426e-37	0.919	0.781	1.058	64.5875	74.2099		1.873	0.0877889	455.226	1e-15	0.183	0.129812	0.33941
Paracentral_Lobule_R	444	1.992	0.3	0.014	444	1.742	0.245	0.012	0.25	0.018	0.214	0.286	NO	13.587	886	2.487e-38	3.38348e-38	2.90979e-36	0.912	0.773	1.05	64.839	74.0498		1.149	0.0519561	489.637	1e-15	0.176	0.0768263	0.355935
Caudate_L	444	3.772	0.424	0.02	444	3.428	0.342	0.016	0.343	0.026	0.293	0.394	NO	13.283	886	7.491e-37	9.63129e-37	8.76447e-35	0.892	0.753	1.029	65.5597	73.5894		1.88	0.0649666	838.227	1e-15	0.834	0.0960647	0.486146
Caudate_R	444	4.698	0.517	0.025	444	4.289	0.434	0.021	0.409	0.032	0.346	0.472	NO	12.774	886	2.017e-34	2.43288e-34	2.35989e-32	0.857	0.72	0.995	66.8287	72.7739		2.353	0.0788078	891.852	1e-15	1.032	0.116531	0.501646
Putamen_L	444	4.901	0.567	0.027	444	4.234	0.459	0.022	0.667	0.035	0.6	0.735	NO	19.284	886	1.848e-69	1.0296e-68	2.16216e-67	1.294	1.149	1.439	51.7632	81.9903		3.04	0.0837315	1318.88	1e-15	0.096	0.123812	0.598163
Putamen_R	444	6.156	0.555	0.026	444	5.471	0.463	0.022	0.685	0.034	0.617	0.752	NO	19.954	886	1.878e-73	1.37329e-72	2.19726e-71	1.339	1.193	1.485	50.3177	82.8134		2.986	0.0861995	1200.21	1e-15	1.422	0.127461	0.575306
Pallidum_L	444	0.161	0.052	0.002	444	0.139	0.048	0.002	0.021	0.003	0.015	0.028	NO	6.243	886	6.644e-10	6.87919e-10	7.77348e-08	0.419	0.286	0.552	83.4058	61.6491		0.087	0.0106932	67.6357	1e-15	0.02	0.0158118	0.0709241
Pallidum_R	444	0.505	0.099	0.005	444	0.401	0.075	0.004	0.103	0.006	0.092	0.115	NO	17.511	886	3.467e-59	1.15897e-58	4.05639e-57	1.175	1.033	1.317	55.6868	79.6971		0.432	0.0164427	691.7	1e-15	-0.18	0.0243135	0.438423
Thalamus_L	444	6.797	0.928	0.044	444	6.272	0.806	0.038	0.525	0.058	0.411	0.64	NO	9.005	886	1.294e-18	1.38897e-18	1.51398e-16	0.604	0.47	0.739	76.2652	66.5344		3.289	0.16092	417.97	1e-15	1.697	0.237949	0.320536
Thalamus_R	444	5.006	0.644	0.031	444	4.587	0.583	0.028	0.419	0.041	0.338	0.499	NO	10.156	886	5.333e-23	5.77742e-23	6.23961e-21	0.682	0.546	0.817	73.3104	68.5185		2.491	0.111571	498.717	1e-15	1.132	0.164977	0.360158
Heschl_L	444	0.967	0.131	0.006	444	0.893	0.113	0.005	0.074	0.008	0.058	0.09	NO	8.997	886	1.39e-18	1.47845e-18	1.6263e-16	0.604	0.469	0.738	76.2652	66.5344		0.495	0.0218816	511.98	1e-15	0.202	0.0323559	0.366228
Heschl_R	444	1.16	0.176	0.008	444	1.025	0.152	0.007	0.135	0.011	0.114	0.157	NO	12.254	886	5.278e-32	6.05418e-32	6.17526e-30	0.822	0.685	0.959	68.1073	71.9461		0.717	0.0296425	586.541	1e-15	0.037	0.0438317	0.398319
Temporal_Sup_L	444	10.825	1.242	0.059	444	9.417	1.084	0.051	1.408	0.078	1.254	1.561	NO	17.998	886	5.798e-62	2.42274e-61	6.78366e-60	1.208	1.065	1.351	54.5844	80.3499		6.845	0.181148	1428.1	1e-15	0.054	0.267859	0.61713
Temporal_Sup_R	444	10.392	1.227	0.058	444	9.042	1.031	0.049	1.35	0.076	1.2	1.499	NO	17.742	886	1.69e-60	6.37839e-60	1.9773e-58	1.191	1.048	1.333	55.1509	80.0152		6.696	0.172723	1503.34	1e-15	-0.13	0.255402	0.629186
Temporal_Pole_Sup_L	444	3.925	0.471	0.022	444	3.401	0.393	0.019	0.524	0.029	0.467	0.581	NO	17.983	886	7.078e-62	2.85561e-61	8.28126e-60	1.207	1.064	1.35	54.6176	80.3303		2.369	0.0744099	1014.07	1e-15	0.178	0.110028	0.533701
Temporal_Pole_Sup_R	444	4.069	0.505	0.024	444	3.554	0.399	0.019	0.515	0.031	0.455	0.575	NO	16.865	886	1.475e-55	3.82793e-55	1.72575e-53	1.132	0.99	1.273	57.1394	78.8273		2.336	0.0804971	842.368	1e-15	0.376	0.119029	0.487378
Temporal_Mid_L	444	20.957	2.262	0.107	444	18.232	1.858	0.088	2.724	0.139	2.452	2.997	NO	19.609	886	2.179e-71	1.34181e-70	2.54943e-69	1.316	1.171	1.461	51.0538	82.3957		13.42	0.283656	2240.68	1e-15	-0.14	0.419437	0.716632
Temporal_Mid_R	444	15.413	1.838	0.087	444	13.417	1.524	0.072	1.996	0.113	1.773	2.218	NO	17.616	886	8.796e-60	3.11858e-59	1.02913e-57	1.182	1.039	1.325	55.452	79.8366		9.617	0.270911	1260.33	1e-15	0.273	0.40059	0.587203
Temporal_Pole_Mid_L	444	3.245	0.44	0.021	444	2.854	0.365	0.017	0.391	0.027	0.337	0.444	NO	14.396	886	2.23e-42	3.38844e-42	2.6091e-40	0.966	0.827	1.105	62.9096	75.2717		1.845	0.0739971	622.206	1e-15	0.335	0.109418	0.412547
Temporal_Pole_Mid_R	444	3.528	0.502	0.024	444	3.107	0.421	0.02	0.421	0.031	0.36	0.482	NO	13.539	886	4.278e-38	5.75317e-38	5.00526e-36	0.909	0.77	1.047	64.9469	73.981		2.095	0.0837603	625.967	1e-15	0.236	0.123855	0.414008
Temporal_Inf_L	444	15.199	1.639	0.078	444	13.008	1.343	0.064	2.191	0.101	1.993	2.388	NO	21.784	886	1.364e-84	1.4508e-83	1.59588e-82	1.462	1.314	1.61	46.4779	84.9383		10.09	0.210436	2301.55	1e-15	-0.74	0.311168	0.722044
Temporal_Inf_R	444	13.201	1.533	0.073	444	11.441	1.254	0.06	1.76	0.094	1.575	1.944	NO	18.724	886	3.607e-66	1.68808e-65	4.22019e-64	1.257	1.112	1.4	52.9676	81.2954		8.407	0.216139	1513.03	1e-15	-0.04	0.319601	0.630684
Cerebelum_Crus1_L	444	10.936	1.327	0.063	444	9.622	1.109	0.053	1.314	0.082	1.153	1.475	NO	16.009	886	7.423e-51	1.57907e-50	8.68491e-49	1.074	0.933	1.215	59.1268	77.6203		5.326	0.238883	497.193	1e-15	2.446	0.353232	0.359453
Cerebelum_Crus1_R	444	8.834	1.116	0.053	444	7.692	0.887	0.042	1.141	0.068	1.008	1.274	NO	16.864	886	1.505e-55	3.82793e-55	1.76085e-53	1.132	0.99	1.273	57.1394	78.8273		4.195	0.205392	417.314	1e-15	2.093	0.303709	0.320195
Cerebelum_Crus2_L	444	7.261	1.066	0.051	444	7.02	0.845	0.04	0.242	0.065	0.115	0.369	NO	3.746	886	0.0001912	0.000194525	0.0223704	0.251	0.119	0.383	90.0128	57.0436		1.631	0.20108	65.8633	2e-15	4.74	0.297333	0.0691941
Cerebelum_Crus2_R	444	5.265	0.858	0.041	444	5.178	0.689	0.033	0.088	0.052	-0.015	0.19	YES	1.675	886	0.094	0.0948103	1	0.112	-0.019	0.244	95.5342	53.1562		0.714	0.165855	18.5775	1.81414e-05	4.17	0.245246	0.0205372
Cerebelum_3_L	444	0.381	0.06	0.003	444	0.318	0.051	0.002	0.063	0.004	0.056	0.07	NO	17.03	886	1.769e-56	4.81333e-56	2.06973e-54	1.143	1.001	1.285	56.7661	79.0519		0.218	0.0115474	358.813	1e-15	0.027	0.0170748	0.288246
Cerebelum_3_R	444	0.665	0.086	0.004	444	0.582	0.076	0.004	0.083	0.005	0.073	0.094	NO	15.356	886	2.323e-47	4.24673e-47	2.71791e-45	1.031	0.89	1.17	60.6204	76.7007		0.34	0.0158581	459.799	1e-15	0.123	0.023449	0.341655
Cerebelum_4_5_L	444	4.666	0.506	0.024	444	4.039	0.444	0.021	0.627	0.032	0.564	0.69	NO	19.623	886	1.794e-71	1.1661e-70	2.09898e-69	1.317	1.172	1.462	51.0217	82.414		2.467	0.0903293	746.126	1e-15	0.724	0.133568	0.45715
Cerebelum_4_5_R	444	4.452	0.428	0.02	444	3.822	0.382	0.018	0.63	0.027	0.577	0.684	NO	23.148	886	4.37e-93	8.5215e-92	5.1129e-91	1.554	1.403	1.703	43.7159	86.4082		2.51	0.0713261	1238.44	1e-15	0.445	0.105468	0.58295
Cerebelum_6_L	444	9.148	0.906	0.043	444	8.061	0.781	0.037	1.086	0.057	0.975	1.198	NO	19.134	886	1.42e-68	7.55182e-68	1.6614e-66	1.284	1.139	1.428	52.0873	81.8041		4.534	0.15331	874.797	1e-15	1.937	0.226696	0.496819
Cerebelum_6_R	444	9.687	1.005	0.048	444	8.444	0.823	0.039	1.243	0.062	1.122	1.364	NO	20.166	886	9.998e-75	8.9982e-74	1.16977e-72	1.353	1.207	1.499	49.8723	83.0645		5.058	0.167222	915.037	1e-15	1.627	0.247267	0.508061
Cerebelum_7b_L	444	2.127	0.309	0.015	444	2.01	0.257	0.012	0.116	0.019	0.079	0.154	NO	6.085	886	1.734e-09	1.77963e-09	2.02878e-07	0.408	0.275	0.541	83.8353	61.3518		0.672	0.0581408	133.981	1e-15	1.078	0.0859716	0.131357
Cerebelum_7b_R	444	1.577	0.268	0.013	444	1.552	0.222	0.011	0.025	0.017	-0.008	0.057	YES	1.506	886	0.132	0.132	1	0.101	-0.031	0.233	95.9724	52.8467		0.257	0.0522954	24.154	1.05933e-06	1.186	0.0773281	0.0265383
Cerebelum_8_L	444	7.929	1.011	0.048	444	6.99	0.782	0.037	0.939	0.061	0.82	1.058	NO	15.486	886	4.75e-48	9.11066e-48	5.5575e-46	1.039	0.899	1.179	60.3412	76.8734		3.816	0.177421	462.689	1e-15	1.848	0.262349	0.343066
Cerebelum_8_R	444	8.582	1.176	0.056	444	7.652	0.937	0.044	0.93	0.071	0.79	1.07	NO	13.038	886	1.128e-35	1.38922e-35	1.31976e-33	0.875	0.737	1.013	66.1749	73.1949		4.004	0.210065	363.349	1e-15	2.229	0.310618	0.290831
Cerebelum_9_L	444	3.243	0.486	0.023	444	2.865	0.385	0.018	0.378	0.029	0.32	0.436	NO	12.846	886	9.319e-35	1.13575e-34	1.09032e-32	0.862	0.724	0.999	66.6468	72.8912		1.504	0.0892995	283.905	1e-15	0.841	0.132045	0.242673
Cerebelum_9_R	444	2.979	0.417	0.02	444	2.615	0.326	0.015	0.364	0.025	0.314	0.413	NO	14.471	886	9.22e-43	1.41939e-42	1.07874e-40	0.971	0.832	1.11	62.7322	75.3833		1.432	0.0754535	360.343	1e-15	0.691	0.111571	0.28912
Cerebelum_10_L	444	0.219	0.043	0.002	444	0.2	0.035	0.002	0.019	0.003	0.014	0.024	NO	7.194	886	1.338e-12	1.39773e-12	1.56546e-10	0.483	0.349	0.616	80.9168	63.3649		0.101	0.00799124	162.598	1e-15	0.06	0.0118165	0.155062
Cerebelum_10_R	444	0.239	0.046	0.002	444	0.214	0.039	0.002	0.025	0.003	0.019	0.03	NO	8.654	886	2.314e-17	2.43908e-17	2.70738e-15	0.581	0.446	0.715	77.1434	65.9401		0.116	0.00872674	178.776	1e-15	0.054	0.012904	0.1679
Vermis_1_2	444	0.147	0.025	0.001	444	0.124	0.021	0.001	0.023	0.002	0.02	0.026	NO	14.798	886	1.919e-44	3.25396e-44	2.24523e-42	0.993	0.854	1.132	61.9542	75.8709		0.078	0.00491343	252.447	1e-15	0.021	0.00726539	0.221747
Vermis_3	444	0.73	0.096	0.005	444	0.619	0.09	0.004	0.111	0.006	0.099	0.123	NO	17.793	886	8.607e-61	3.35673e-60	1.00702e-58	1.194	1.051	1.337	55.0507	80.0745		0.394	0.0190847	427.55	1e-15	0.094	0.0282202	0.325492
Vermis_4_5	444	2.422	0.287	0.014	444	2.078	0.26	0.012	0.345	0.018	0.309	0.381	NO	18.777	886	1.761e-66	8.95813e-66	2.06037e-64	1.26	1.116	1.404	52.8695	81.3523		1.329	0.0533089	622.046	1e-15	0.295	0.0788267	0.412485
Vermis_6	444	1.456	0.181	0.009	444	1.291	0.152	0.007	0.165	0.011	0.143	0.187	NO	14.762	886	2.947e-44	4.78888e-44	3.44799e-42	0.991	0.851	1.13	62.0247	75.8268		0.676	0.0330033	420.554	1e-15	0.378	0.0488013	0.32188
Vermis_7	444	0.763	0.099	0.005	444	0.7	0.079	0.004	0.063	0.006	0.052	0.075	NO	10.556	886	1.286e-24	1.41945e-24	1.50462e-22	0.708	0.573	0.844	72.3339	69.1685		0.3	0.0177233	287.938	1e-15	0.289	0.0262071	0.245276
Vermis_8	444	1.081	0.136	0.006	444	0.967	0.112	0.005	0.114	0.008	0.097	0.13	NO	13.619	886	1.722e-38	2.37028e-38	2.01474e-36	0.914	0.776	1.052	64.7671	74.0956		0.471	0.0247595	362.813	1e-15	0.33	0.0366113	0.290526
Vermis_9	444	0.82	0.125	0.006	444	0.718	0.104	0.005	0.102	0.008	0.087	0.117	NO	13.19	886	2.106e-36	2.67828e-36	2.46402e-34	0.885	0.747	1.023	65.8127	73.4273		0.416	0.0231511	322.996	1e-15	0.157	0.034233	0.267161
Vermis_10	444	0.097	0.025	0.001	444	0.083	0.016	7.790e -4	0.015	0.001	0.012	0.017	NO	10.35	886	8.901e-24	9.73287e-24	1.04142e-21	0.695	0.559	0.83	72.8216	68.8442		0.054	0.00441448	152.772	1e-15	0.009	0.00652759	0.14707

## Sheet: Supplementary table 2
VBM8NLM DATA
Brain region		Descriptive statistics and mean comparisons																							TIV regression
	N males	Mean Males (mm3)	SD Males	SE males	N Females	Mean Females (mm3)	SD Females	SE Females	Mean diference	SE diference	lower limit mean difference	upper limit mean difference	95%CI includes 0?	t ratio	df	Uncorrected p value	B-H adjusted p	Bonferroni adjusted p	Cohen's d	d lower limit	d upper limit	OVL1	PS		slope	SE slope	F (1,886)	p value	intercept	SE intercept	r2
TIV	---	---	---	---	---	---	---	---	---	---	---	---	---	---	---	---	---	---	---	---	---	---	---		---	---	---	---	---	---	---
Precentral_L	444	13.4649	1.29251	0.06134	444	13.8448	1.26266	0.059923	-0.379917	0.085752	-0.548217	-0.211617	NO	-4.43043	-4.43043	1.1e-05	1.48372e-05	0.001276	-0.297351	-0.164997	-0.42954	88.181	58.3267		-0.465087	0.277234	2.81434	0.093778	14.3388	0.409939	0.0031664
Precentral_R	444	10.3843	0.995658	0.047252	444	10.9407	1.01939	0.048378	-0.55649	0.067625	-0.689214	-0.423765	NO	-8.22901	-8.22901	6.709e-16	2.77944e-15	7.78244e-14	-0.552295	-0.418111	-0.686178	78.2435	65.1928		-1.06219	0.221866	22.9204	1.97809e-06	12.2244	0.328068	0.0252172
Frontal_Sup_L	444	11.2166	1.0947	0.051952	444	11.7863	1.10299	0.052346	-0.56975	0.07375	-0.714496	-0.425004	NO	-7.72538	-7.72538	3.01452e-14	1.02865e-13	3.4974e-12	-0.518494	-0.384611	-0.652092	79.5445	64.3053		-0.982276	0.241794	16.5035	5.28667e-05	12.9458	0.357536	0.0182863
Frontal_Sup_R	444	13.1908	1.21189	0.057514	444	13.7146	1.13422	0.053828	-0.523843	0.078773	-0.678447	-0.369239	NO	-6.65001	-6.65001	5.12177e-11	1.1883e-10	5.94152e-09	-0.446319	-0.313021	-0.579371	82.3411	62.3845		-0.632081	0.257644	6.01876	0.0143463	14.3821	0.380972	0.00674734
Frontal_Sup_Orb_L	444	4.59347	0.401763	0.019067	444	4.85437	0.415094	0.0197	-0.260904	0.027416	-0.314711	-0.207097	NO	-9.51664	-9.51664	1.64081e-20	8.65255e-20	1.90356e-18	-0.638715	-0.50368	-0.773405	74.9455	67.4236		-0.305496	0.091613	11.1198	0.000889575	5.17313	0.135466	0.012395
Frontal_Sup_Orb_R	444	4.70308	0.436665	0.020723	444	5.00331	0.396866	0.018834	-0.300228	0.028003	-0.355189	-0.245267	NO	-10.7211	-10.7211	2.66787e-25	2.21063e-24	3.09488e-23	-0.719556	-0.583623	-0.855108	71.9013	69.4555		-0.412316	0.0943186	19.1103	1.3801e-05	5.45947	0.139467	0.0211137
Frontal_Mid_L	444	19.514	1.7494	0.083023	444	20.1779	1.65532	0.078558	-0.663826	0.114299	-0.888154	-0.439498	NO	-5.80781	-5.80781	8.81786e-09	1.67687e-08	1.02289e-06	-0.389795	-0.256896	-0.522477	84.5473	60.8583		-0.988871	0.3715	7.08535	0.00791243	21.3	0.549329	0.00793356
Frontal_Mid_R	444	18.3207	1.689	0.080157	444	19.0269	1.6911	0.080256	-0.706141	0.113429	-0.928761	-0.483521	NO	-6.22542	-6.22542	7.40535e-10	1.5907e-09	8.5898e-08	-0.417823	-0.284732	-0.550682	83.4517	61.6173		-0.576238	0.370648	2.41703	0.12038	19.5211	0.548069	0.0027206
Frontal_Mid_Orb_L	444	3.9657	0.444637	0.021102	444	4.29023	0.431337	0.02047	-0.324526	0.029399	-0.382226	-0.266826	NO	-11.0386	-11.0386	1.23591e-26	1.12163e-25	1.43376e-24	-0.740863	-0.604676	-0.876657	71.1061	69.9815		-0.600016	0.0983831	37.195	1.59474e-09	5.01024	0.145477	0.0402894
Frontal_Mid_Orb_R	444	4.24865	0.519689	0.024663	444	4.53758	0.47726	0.02265	-0.288931	0.033486	-0.354651	-0.22321	NO	-8.62848	-8.62848	2.84731e-17	1.32101e-16	3.30252e-15	-0.579106	-0.444671	-0.713228	77.2158	65.891		-0.350577	0.111041	9.96778	0.00164693	4.90861	0.164194	0.0111252
Frontal_Inf_Oper_L	444	4.06629	0.438181	0.020795	444	4.3136	0.434322	0.020612	-0.247311	0.02928	-0.304776	-0.189845	NO	-8.44652	-8.44652	1.2194e-16	5.43862e-16	1.41404e-14	-0.566893	-0.432574	-0.700903	77.6835	65.5736		-0.548672	0.0957213	32.8555	1.3606e-08	4.99672	0.141541	0.035757
Frontal_Inf_Oper_R	444	5.29017	0.568626	0.026986	444	5.59751	0.584352	0.027732	-0.307341	0.038695	-0.383285	-0.231396	NO	-7.94264	-7.94264	5.98478e-15	2.16956e-14	6.9426e-13	-0.533075	-0.399065	-0.666794	78.9825	64.6891		-0.619575	0.12657	23.9623	1.16714e-06	6.35487	0.187156	0.0263332
Frontal_Inf_Tri_L	444	10.1349	1.11624	0.052974	444	10.8492	1.04603	0.049642	-0.714328	0.072599	-0.856814	-0.571842	NO	-9.83937	-9.83937	9.4518e-22	5.77069e-21	1.09643e-19	-0.660375	-0.525108	-0.795287	74.1258	67.9734		-1.46428	0.239905	37.2537	1.54937e-09	12.6451	0.354742	0.0403504
Frontal_Inf_Tri_R	444	6.43678	0.748785	0.035536	444	6.88684	0.713996	0.033885	-0.450062	0.049102	-0.546431	-0.353693	NO	-9.16592	-9.16592	3.34775e-19	1.6182e-18	3.88368e-17	-0.615177	-0.480385	-0.749635	75.8395	66.8217		-0.826057	0.162194	25.9387	4.30639e-07	7.87645	0.239833	0.0284435
Frontal_Inf_Orb_L	444	8.21017	0.753308	0.03575	444	8.61929	0.749298	0.03556	-0.409113	0.050424	-0.508078	-0.310148	NO	-8.11341	-8.11341	1.63554e-15	6.544e-15	1.89776e-13	-0.544537	-0.410424	-0.678353	78.5416	64.9898		-0.587973	0.166223	12.5122	0.000425298	9.27929	0.24579	0.0139254
Frontal_Inf_Orb_R	444	6.22041	0.675376	0.032052	444	6.58138	0.660551	0.031348	-0.360971	0.044834	-0.448963	-0.272979	NO	-8.05136	-8.05136	2.62751e-15	1.01616e-14	3.04848e-13	-0.540372	-0.406296	-0.674152	78.7017	64.8807		-0.528515	0.147691	12.8058	0.000364296	7.17803	0.218387	0.0142476
Rolandic_Oper_L	444	4.56387	0.45734	0.021704	444	4.79205	0.454842	0.021586	-0.228181	0.030611	-0.288259	-0.168102	NO	-7.45422	-7.45422	2.15036e-13	6.74054e-13	2.494e-11	-0.500295	-0.366567	-0.633748	80.2473	63.8241		-0.218649	0.100802	4.70497	0.0303408	4.99946	0.149054	0.0052823
Rolandic_Oper_R	444	5.57501	0.55511	0.026344	444	5.80842	0.580634	0.027556	-0.233415	0.038123	-0.308237	-0.158594	NO	-6.12275	-6.12275	1.38065e-09	2.762e-09	1.60196e-07	-0.410932	-0.277889	-0.543746	83.7208	61.4311		0.0382251	0.12465	0.0940397	0.759175	5.63551	0.184317	0.000106128
Supp_Motor_Area_L	444	8.01254	0.844708	0.040088	444	8.27427	0.821584	0.038991	-0.261738	0.055922	-0.371494	-0.151982	NO	-4.68037	-4.68037	3e-06	4.2963e-06	0.000348	-0.314126	-0.181685	-0.446395	87.5195	58.789		-0.311573	0.181008	2.96294	0.0855418	8.60155	0.267653	0.00333303
Supp_Motor_Area_R	444	8.49721	0.855769	0.040613	444	8.75483	0.875023	0.041527	-0.257624	0.058085	-0.371624	-0.143623	NO	-4.43528	-4.43528	1e-05	1.36471e-05	0.00116	-0.297676	-0.16532	-0.429867	88.1681	58.3357		-0.285739	0.187846	2.31387	0.128582	9.04617	0.277763	0.00260478
Olfactory_L	444	1.67959	0.131969	0.006263	444	1.66186	0.132001	0.006264	0.017722	0.008858	0.000336	0.035107	NO	2.00058	2.00058	0.045743	0.0495873	1	0.13427	0.265925	0.002539	94.6474	53.782		0.121572	0.0281406	18.664	1.73536e-05	1.49196	0.0416109	0.0206308
Olfactory_R	444	1.70274	0.135402	0.006426	444	1.74753	0.131449	0.006238	-0.044794	0.008956	-0.062371	-0.027216	NO	-5.00156	-5.00156	6.85634e-07	1.10359e-06	7.95296e-05	-0.335683	-0.20312	-0.468059	86.6708	59.3813		-0.0741247	0.0289796	6.54248	0.0106983	1.83413	0.0428515	0.00733016
Frontal_Sup_Medial_L	444	10.0347	0.951758	0.045168	444	10.4919	0.905671	0.042981	-0.457219	0.06235	-0.579591	-0.334848	NO	-7.33306	-7.33306	5.07476e-13	1.47175e-12	5.887e-11	-0.492163	-0.358505	-0.625553	80.5619	63.6084		-0.908438	0.203391	19.9492	8.98077e-06	11.5991	0.30075	0.0220202
Frontal_Sup_Medial_R	444	8.20955	0.761847	0.036156	444	8.59298	0.664656	0.031543	-0.383436	0.047981	-0.477606	-0.289266	NO	-7.99137	-7.99137	4.14293e-15	1.55028e-14	4.80588e-13	-0.536346	-0.402306	-0.670092	78.8566	64.775		-0.617402	0.15776	15.3159	9.7916e-05	9.3091	0.233276	0.0169928
Frontal_Med_Orb_L	444	3.68473	0.371761	0.017643	444	3.86452	0.358672	0.017022	-0.179789	0.024516	-0.227904	-0.131673	NO	-7.33363	-7.33363	5.05447e-13	1.47175e-12	5.86264e-11	-0.492201	-0.358539	-0.625591	80.5604	63.6094		-0.108973	0.0807846	1.81961	0.177704	3.93486	0.119454	0.00204953
Frontal_Med_Orb_R	444	4.14534	0.401075	0.019034	444	4.34891	0.401032	0.019032	-0.203569	0.026917	-0.256398	-0.150741	NO	-7.56287	-7.56287	9.85618e-14	3.26656e-13	1.1433e-11	-0.507587	-0.373797	-0.641097	79.9655	64.0172		-0.142873	0.08882	2.58748	0.108068	4.45721	0.131336	0.0029119
Rectus_L	444	3.89617	0.377385	0.01791	444	4.06008	0.389814	0.0185	-0.163907	0.025749	-0.214443	-0.113371	NO	-6.36559	-6.36559	3.11807e-10	6.95554e-10	3.61688e-08	-0.427231	-0.294073	-0.56015	83.0847	61.8711		-0.0284636	0.0843286	0.113928	0.735795	4.01998	0.124695	0.000128571
Rectus_R	444	3.16694	0.360852	0.017125	444	3.31855	0.376054	0.017847	-0.151616	0.024734	-0.200161	-0.103072	NO	-6.12982	-6.12982	1.32299e-09	2.69242e-09	1.53468e-07	-0.411407	-0.278361	-0.544224	83.7023	61.4439		-0.0970403	0.080816	1.44182	0.230167	3.38544	0.119501	0.00162469
Insula_L	444	11.2497	0.933425	0.044298	444	12.0458	0.9566	0.045398	-0.796053	0.06343	-0.920543	-0.671563	NO	-12.5501	-12.5501	2.26933e-33	3.29005e-32	2.63204e-31	-0.84231	-0.704826	-0.979356	67.3642	72.428		-2.49636	0.2039	149.892	1e-15	15.3184	0.301503	0.144699
Insula_R	444	9.6539	0.80744	0.038319	444	10.3549	0.782333	0.037128	-0.70096	0.053356	-0.805679	-0.596241	NO	-13.1374	-13.1374	3.78333e-36	1.09707e-34	4.38828e-34	-0.881726	-0.743698	-1.0193	65.9312	73.3514		-1.79364	0.176808	102.912	1e-15	12.6418	0.261442	0.104066
Cingulum_Ant_L	444	8.10749	0.749514	0.03557	444	8.56564	0.683385	0.032432	-0.458142	0.048136	-0.552616	-0.363668	NO	-9.51763	-9.51763	1.62673e-20	8.65255e-20	1.88732e-18	-0.638781	-0.503746	-0.773472	74.943	67.4253		-0.746808	0.159905	21.8119	3.47313e-06	9.43468	0.236448	0.0240269
Cingulum_Ant_R	444	6.18587	0.618876	0.029371	444	6.45169	0.574706	0.027274	-0.265816	0.040081	-0.344482	-0.187151	NO	-6.63192	-6.63192	5.75713e-11	1.30944e-10	6.67812e-09	-0.445105	-0.311816	-0.578148	82.3884	62.3519		-0.319601	0.131083	5.94466	0.0149575	6.78873	0.193829	0.00666483
Cingulum_Mid_L	444	10.4487	0.811962	0.038534	444	11.0212	0.826343	0.039216	-0.57254	0.05498	-0.680447	-0.464634	NO	-10.4136	-10.4136	4.90444e-24	3.5554e-23	5.68864e-22	-0.698915	-0.563222	-0.834239	72.6746	68.942		-1.06246	0.183111	33.6668	9.10151e-09	12.2972	0.270762	0.0366076
Cingulum_Mid_R	444	8.64236	0.698386	0.033144	444	9.04434	0.723735	0.034347	-0.401983	0.047731	-0.495662	-0.308305	NO	-8.42188	-8.42188	1.48195e-16	6.36711e-16	1.71912e-14	-0.56524	-0.430936	-0.699235	77.7468	65.5306		-0.549493	0.157799	12.126	0.000521562	9.65133	0.233334	0.0135014
Cingulum_Post_L	444	2.12867	0.251915	0.011955	444	2.13519	0.25838	0.012262	-0.006521	0.017126	-0.040133	0.02709	YES	-0.3808	-0.3808	0.703443	0.709517	1	-0.025558	0.106	-0.1571	98.9804	50.7209		0.180742	0.0545183	10.9909	0.000952792	1.86617	0.080615	0.0122531
Cingulum_Post_R	444	0.631315	0.088303	0.004191	444	0.618411	0.077281	0.003668	0.012904	0.005569	0.001975	0.023834	NO	2.31722	2.31722	0.020719	0.0228907	1	0.155522	0.287221	0.023734	93.8018	54.3784		0.103462	0.0175494	34.7564	5.3088e-09	0.472731	0.0259499	0.0377476
Hippocampus_L	444	5.95166	0.354689	0.016833	444	6.2745	0.383035	0.018178	-0.32284	0.024775	-0.371464	-0.274216	NO	-13.0311	-13.0311	1.22273e-35	2.02669e-34	1.41868e-33	-0.874587	-0.736659	-1.01206	66.1899	73.1853		-1.08059	0.0786452	188.788	1e-15	7.70199	0.116291	0.175652
Hippocampus_R	444	4.36421	0.279908	0.013284	444	4.59291	0.289599	0.013744	-0.228695	0.019114	-0.26621	-0.191181	NO	-11.9647	-11.9647	1.09095e-30	1.40618e-29	1.26556e-28	-0.803018	-0.666054	-0.939561	68.8045	71.4921		-0.824724	0.0598805	189.691	1e-15	5.69125	0.088544	0.176343
ParaHippocampal_L	444	3.98367	0.268406	0.012738	444	4.11839	0.273714	0.01299	-0.134728	0.018193	-0.170435	-0.099021	NO	-7.40539	-7.40539	3.04397e-13	9.29221e-13	3.53104e-11	-0.497017	-0.363316	-0.630444	80.3741	63.7372		-0.415067	0.0584044	50.5061	2.443e-12	4.66135	0.0863614	0.0539304
ParaHippocampal_R	444	5.70846	0.381706	0.018115	444	5.83757	0.387875	0.018408	-0.129106	0.025826	-0.179794	-0.078418	NO	-4.99902	-4.99902	6.94492e-07	1.10359e-06	8.0562e-05	-0.335512	-0.20295	-0.467887	86.6775	59.3766		-0.380719	0.0828946	21.0938	5.0062e-06	6.33283	0.122574	0.0232543
Amygdala_L	444	1.55009	0.10696	0.005076	444	1.59998	0.110266	0.005233	-0.049892	0.00729	-0.064201	-0.035584	NO	-6.84349	-6.84349	1.44167e-11	3.63635e-11	1.67272e-09	-0.459305	-0.325907	-0.592449	81.8362	62.7325		-0.195041	0.0230459	71.6247	1e-15	1.86183	0.0340775	0.0747942
Amygdala_R	444	1.57542	0.10597	0.005029	444	1.62975	0.116602	0.005534	-0.054329	0.007478	-0.069004	-0.039653	NO	-7.26557	-7.26557	8.14496e-13	2.30444e-12	9.4482e-11	-0.487633	-0.354011	-0.620987	80.7373	63.4881		-0.210043	0.023621	79.0722	1e-15	1.91144	0.0349278	0.081934
Calcarine_L	444	9.95369	1.30854	0.0621	444	10.3102	1.37568	0.065287	-0.356502	0.090105	-0.533346	-0.179659	NO	-3.95654	-3.95654	8.2e-05	0.000103391	0.009512	-0.265546	-0.133348	-0.397597	89.4373	57.4471		-0.676624	0.290239	5.43481	0.0199627	11.1269	0.42917	0.0060967
Calcarine_R	444	6.36497	1.03017	0.04889	444	6.53792	1.06154	0.050379	-0.172948	0.070201	-0.310728	-0.035168	NO	-2.4636	-2.4636	0.013944	0.0156994	1	-0.165346	-0.033531	-0.297069	93.4112	54.6537		-0.022204	0.22561	0.00968611	0.921623	6.4841	0.333605	1.09323e-05
Cuneus_L	444	6.19775	0.747232	0.035462	444	6.22067	0.732135	0.034746	-0.022917	0.049647	-0.120356	0.074522	YES	-0.461603	-0.461603	0.64448	0.655807	1	-0.030981	0.10058	-0.162524	98.7641	50.8739		-0.0436179	0.159023	0.0752335	0.783928	6.27335	0.235144	8.49065e-05
Cuneus_R	444	4.80018	0.601128	0.028528	444	4.90349	0.646712	0.030692	-0.103315	0.041903	-0.185555	-0.021075	NO	-2.4656	-2.4656	0.013867	0.0156994	1	-0.16548	-0.033664	-0.297204	93.4058	54.6575		-0.0386797	0.13466	0.0825063	0.773996	4.90871	0.19912	9.31135e-05
Lingual_L	444	8.87343	0.740689	0.035152	444	9.22054	0.789402	0.037463	-0.347106	0.051373	-0.447932	-0.24628	NO	-6.75664	-6.75664	2.55661e-11	6.05331e-11	2.96612e-09	-0.453476	-0.320124	-0.586579	82.0627	62.5764		-0.902802	0.165975	29.587	6.91858e-08	10.3745	0.245423	0.0323148
Lingual_R	444	9.24792	0.777891	0.036917	444	9.58274	0.828867	0.039336	-0.334825	0.053946	-0.440703	-0.228948	NO	-6.20663	-6.20663	8.30514e-10	1.72032e-09	9.6338e-08	-0.416562	-0.28348	-0.549413	83.501	61.5833		-0.658782	0.175104	14.1544	0.000179478	10.384	0.258923	0.0157244
Occipital_Sup_L	444	4.5718	0.544418	0.025837	444	4.68668	0.603161	0.028625	-0.114882	0.038561	-0.190563	-0.039202	NO	-2.97927	-2.97927	0.002968	0.00347766	0.344288	-0.199955	-0.068026	-0.331773	92.0362	55.6219		-0.0379531	0.124114	0.0935097	0.759834	4.68505	0.183524	0.00010553
Occipital_Sup_R	444	5.09406	0.566324	0.026877	444	5.36537	0.582839	0.02766	-0.271313	0.038567	-0.347007	-0.195619	NO	-7.03477	-7.03477	3.99222e-12	1.05244e-11	4.63072e-10	-0.472143	-0.338646	-0.605381	81.3377	63.0756		-0.486582	0.125871	14.9439	0.000118845	5.94519	0.186122	0.0165869
Occipital_Mid_L	444	13.3391	1.26083	0.059836	444	13.7743	1.2752	0.060518	-0.435134	0.085105	-0.602164	-0.268104	NO	-5.11293	-5.11293	3.88776e-07	6.35223e-07	4.51008e-05	-0.343157	-0.210549	-0.475572	86.3769	59.5861		0.0769067	0.276556	0.0773327	0.78101	13.4436	0.408937	8.72753e-05
Occipital_Mid_R	444	7.75779	0.871262	0.041348	444	8.00764	0.840687	0.039897	-0.249857	0.057458	-0.362628	-0.137087	NO	-4.34849	-4.34849	1.5e-05	2e-05	0.00174	-0.291851	-0.159526	-0.424014	88.398	58.1749		-0.39236	0.185515	4.47313	0.0347105	8.45965	0.274317	0.00502332
Occipital_Inf_L	444	3.52243	0.466659	0.022147	444	3.5469	0.501809	0.023815	-0.024466	0.032521	-0.088294	0.039361	YES	-0.752327	-0.752327	0.452054	0.472465	1	-0.050493	0.081087	-0.182044	97.9858	51.4241		0.206904	0.10396	3.96098	0.0468735	3.23043	0.153724	0.00445074
Occipital_Inf_R	444	3.41621	0.65298	0.030989	444	3.36971	0.637564	0.030257	0.046498	0.043311	-0.038506	0.131502	YES	1.07359	1.07359	0.283297	0.298753	1	0.072055	0.203622	-0.059551	97.126	52.0318		0.343327	0.138328	6.16023	0.0132497	2.88813	0.204542	0.00690485
Fusiform_L	444	12.8234	0.978427	0.046434	444	13.1407	0.960142	0.045566	-0.317311	0.065057	-0.444995	-0.189627	NO	-4.87743	-4.87743	1e-06	1.46835e-06	0.000116	-0.327352	-0.194836	-0.459684	86.9986	59.1526		-0.531889	0.210388	6.39147	0.0116397	13.7642	0.311096	0.00716218
Fusiform_R	444	13.0665	1.03551	0.049143	444	13.216	0.943829	0.044792	-0.149544	0.066493	-0.280047	-0.019041	NO	-2.24901	-2.24901	0.024757	0.0270958	1	-0.150943	-0.019169	-0.282634	93.984	54.25		-0.11044	0.213541	0.26748	0.605156	13.3037	0.315759	0.000301805
Postcentral_L	444	14.6096	1.25062	0.059352	444	15.4616	1.30522	0.061943	-0.852007	0.085788	-1.02038	-0.683636	NO	-9.93155	-9.93155	4.12571e-22	2.65898e-21	4.78616e-20	-0.666562	-0.531228	-0.801538	73.8922	68.1298		-1.92844	0.282316	46.6597	1.5683e-11	17.8712	0.417455	0.0500286
Postcentral_R	444	11.5504	1.11558	0.052943	444	12.1458	1.13626	0.053925	-0.595397	0.07557	-0.743715	-0.447079	NO	-7.87872	-7.87872	9.66787e-15	3.39845e-14	1.12149e-12	-0.528785	-0.394813	-0.662468	79.1477	64.5763		-1.2968	0.246554	27.6643	1.81017e-07	13.7549	0.364574	0.0302785
Parietal_Sup_L	444	6.78406	0.758968	0.036019	444	7.14473	0.826778	0.039237	-0.360668	0.053263	-0.465204	-0.256132	NO	-6.77148	-6.77148	2.31931e-11	5.60425e-11	2.69004e-09	-0.454472	-0.321112	-0.587581	82.024	62.6031		-0.914449	0.172232	28.1898	1.39118e-07	8.30901	0.254675	0.0308359
Parietal_Sup_R	444	4.53224	0.596518	0.02831	444	4.78165	0.6337	0.030074	-0.249406	0.041302	-0.330468	-0.168344	NO	-6.03856	-6.03856	2.28554e-09	4.49451e-09	2.65176e-07	-0.405281	-0.272278	-0.53806	83.9416	61.2782		-0.797898	0.13229	36.378	2.38462e-09	5.83019	0.195615	0.0394394
Parietal_Inf_L	444	10.3459	1.01461	0.048151	444	11.0676	1.02571	0.048678	-0.721706	0.068469	-0.856088	-0.587325	NO	-10.5406	-10.5406	1.48612e-24	1.14917e-23	1.72376e-22	-0.707436	-0.571643	-0.842851	72.355	69.1544		-2.06792	0.222024	86.749	1e-15	13.7474	0.328302	0.0891793
Parietal_Inf_R	444	4.36139	0.587195	0.027867	444	4.60711	0.591357	0.028065	-0.245712	0.03955	-0.323335	-0.16809	NO	-6.21272	-6.21272	8.00213e-10	1.68769e-09	9.28232e-08	-0.416971	-0.283886	-0.549824	83.485	61.5943		-0.938035	0.125505	55.8619	1.87e-13	5.86355	0.185582	0.0593101
SupraMarginal_L	444	5.21334	0.583189	0.027677	444	5.35694	0.577312	0.027398	-0.143599	0.038944	-0.220033	-0.067165	NO	-3.68729	-3.68729	0.00024	0.00029	0.02784	-0.247475	-0.115358	-0.379453	90.1523	56.9457		-0.0026892	0.125685	0.000457802	0.982934	5.28909	0.185848	5.16706e-07
SupraMarginal_R	444	6.54156	0.846266	0.040162	444	6.7391	0.829882	0.039384	-0.197544	0.056251	-0.307944	-0.087144	NO	-3.51186	-3.51186	0.000467	0.000558474	0.054172	-0.2357	-0.103633	-0.367635	90.6187	56.6183		-0.473794	0.180711	6.87402	0.00889577	7.337	0.267213	0.00769876
Angular_L	444	5.31297	0.623584	0.029594	444	5.55701	0.606912	0.028803	-0.244041	0.041297	-0.325092	-0.162991	NO	-5.90949	-5.90949	4.89152e-09	9.45787e-09	5.67472e-07	-0.396619	-0.263675	-0.529343	84.2803	61.0435		-0.560085	0.133528	17.594	3.00959e-05	6.25855	0.197445	0.0194711
Angular_R	444	6.01551	0.771324	0.036605	444	6.39201	0.834866	0.039621	-0.376502	0.053942	-0.482372	-0.270633	NO	-6.97971	-6.97971	5.79536e-12	1.49382e-11	6.7222e-10	-0.468448	-0.33498	-0.601659	81.4811	62.9769		-1.23258	0.172555	51.0235	1.904e-12	8.01616	0.255154	0.0544528
Precuneus_L	444	13.3146	1.21545	0.057683	444	13.7131	1.28395	0.060934	-0.398466	0.083906	-0.563144	-0.233788	NO	-4.74896	-4.74896	2e-06	2.9e-06	0.000232	-0.318729	-0.186262	-0.451019	87.3382	58.9156		-0.0632317	0.272127	0.0539916	0.816311	13.6068	0.402389	6.09349e-05
Precuneus_R	444	11.832	1.01527	0.048183	444	12.1808	1.09942	0.052176	-0.348788	0.07102	-0.488176	-0.2094	NO	-4.9111	-4.9111	1e-06	1.46835e-06	0.000116	-0.329611	-0.197082	-0.461956	86.9097	59.2147		-0.270962	0.230362	1.38356	0.239812	12.4048	0.340631	0.00155915
Paracentral_Lobule_L	444	3.43529	0.50839	0.024127	444	3.53355	0.482085	0.022879	-0.098264	0.03325	-0.163522	-0.033007	NO	-2.95533	-2.95533	0.003206	0.00371896	0.371896	-0.198349	-0.066425	-0.330161	92.1	55.577		-0.256572	0.10667	5.78546	0.0163634	3.86169	0.15773	0.0064875
Paracentral_Lobule_R	444	2.17349	0.292241	0.013869	444	2.25746	0.297428	0.014115	-0.083967	0.019789	-0.122806	-0.045129	NO	-4.24317	-4.24317	2.4e-05	3.16364e-05	0.002784	-0.284783	-0.152492	-0.416913	88.6771	57.9796		-0.205352	0.063648	10.4095	0.00129967	2.51743	0.0941149	0.0116124
Caudate_L	444	4.11435	0.367556	0.017443	444	4.4411	0.378992	0.017986	-0.326747	0.025055	-0.375922	-0.277572	NO	-13.041	-13.041	1.09652e-35	2.02669e-34	1.27252e-33	-0.875252	-0.737315	-1.01274	66.1657	73.2008		-0.801588	0.0833708	92.4429	1e-15	5.45639	0.123279	0.0944796
Caudate_R	444	5.12762	0.470045	0.022307	444	5.55788	0.510925	0.024247	-0.430255	0.032948	-0.49492	-0.36559	NO	-13.0587	-13.0587	9.01975e-36	2.02669e-34	1.04632e-33	-0.876442	-0.738489	-1.01394	66.1226	73.2285		-0.992378	0.110307	80.9379	1e-15	6.80195	0.163108	0.0837053
Putamen_L	444	5.34832	0.509882	0.024198	444	5.48303	0.512619	0.024328	-0.134713	0.034313	-0.202057	-0.067368	NO	-3.92599	-3.92599	9.3e-05	0.000114766	0.010788	-0.263496	-0.131307	-0.395535	89.5184	57.3903		-0.220574	0.110602	3.97722	0.0464257	5.74001	0.163546	0.0044689
Putamen_R	444	6.72892	0.574555	0.027267	444	7.09569	0.588474	0.027928	-0.366778	0.039032	-0.443383	-0.290172	NO	-9.39696	-9.39696	4.63879e-20	2.33967e-19	5.38124e-18	-0.630682	-0.495731	-0.765293	75.2503	67.2187		-1.30909	0.123496	112.366	1e-15	8.83721	0.18261	0.11255
Pallidum_L	444	0.175353	0.056304	0.002672	444	0.181208	0.063566	0.003017	-0.005855	0.00403	-0.013765	0.002054	YES	-1.45298	-1.45298	0.146583	0.157459	1	-0.097518	0.034132	-0.229113	96.1111	52.7488		-0.0237837	0.0128979	3.40034	0.0655169	0.213252	0.0190718	0.00382318
Pallidum_R	444	0.549323	0.092148	0.004373	444	0.519116	0.088085	0.00418	0.030206	0.00605	0.018333	0.04208	NO	4.99301	4.99301	7.15839e-07	1.12206e-06	8.30328e-05	0.335109	0.467482	0.202549	86.6934	59.3655		0.130143	0.0191544	46.1641	1.9943e-11	0.342856	0.0283231	0.0495236
Thalamus_L	444	7.43247	1.01563	0.0482	444	8.13607	1.04451	0.04957	-0.703601	0.069141	-0.8393	-0.567903	NO	-10.1764	-10.1764	4.43258e-23	3.02487e-22	5.14228e-21	-0.682994	-0.547479	-0.818144	73.2729	68.5434		-1.58332	0.227904	48.2652	7.208e-12	10.1124	0.336997	0.0516611
Thalamus_R	444	5.47207	0.696548	0.033057	444	5.95352	0.776647	0.036858	-0.481453	0.04951	-0.578624	-0.384282	NO	-9.72432	-9.72432	2.63697e-21	1.52946e-20	3.05892e-19	-0.652654	-0.517473	-0.787486	74.4177	67.7779		-1.08137	0.162817	44.1117	5.4058e-11	7.30286	0.240753	0.0474262
Heschl_L	444	1.05558	0.126462	0.006002	444	1.15631	0.126439	0.006001	-0.100731	0.008487	-0.117388	-0.084075	NO	-11.8692	-11.8692	2.9298e-30	3.3988e-29	3.3988e-28	-0.796607	-0.659726	-0.93307	69.0406	71.338		-0.191783	0.028545	45.14	3.2787e-11	1.38795	0.0422089	0.0484782
Heschl_R	444	1.26572	0.171919	0.008159	444	1.32526	0.163401	0.007755	-0.059535	0.011256	-0.081627	-0.037443	NO	-5.28907	-5.28907	1.5498e-07	2.76615e-07	1.798e-05	-0.354979	-0.222302	-0.487459	85.9124	59.9096		-0.0644699	0.0365525	3.11086	0.0781163	1.39029	0.0540493	0.00349885
Temporal_Sup_L	444	11.8134	1.12882	0.053572	444	12.1838	1.09447	0.051941	-0.37045	0.074618	-0.516899	-0.224002	NO	-4.96463	-4.96463	8.25551e-07	1.27693e-06	9.57696e-05	-0.333204	-0.200656	-0.465567	86.7683	59.3133		-0.332852	0.242031	1.89129	0.169404	12.488	0.357887	0.00213009
Temporal_Sup_R	444	11.3388	1.12041	0.053172	444	11.7032	1.08675	0.051575	-0.364385	0.074076	-0.50977	-0.219001	NO	-4.91908	-4.91908	1e-06	1.46835e-06	0.000116	-0.330147	-0.197615	-0.462494	86.8886	59.2294		-0.193226	0.240383	0.646137	0.421713	11.8051	0.355449	0.000728743
Temporal_Pole_Sup_L	444	4.28428	0.441062	0.020932	444	4.4005	0.398015	0.018889	-0.116218	0.028195	-0.171554	-0.060882	NO	-4.12198	-4.12198	4.1e-05	5.28444e-05	0.004756	-0.276649	-0.144399	-0.408745	88.9984	57.7546		-0.254518	0.0907624	7.86369	0.00515403	4.71664	0.134208	0.00879742
Temporal_Pole_Sup_R	444	4.44228	0.487091	0.023116	444	4.60275	0.440101	0.020886	-0.160467	0.031154	-0.221613	-0.099322	NO	-5.15071	-5.15071	3.19903e-07	5.3012e-07	3.71084e-05	-0.345693	-0.213072	-0.478122	86.2772	59.6556		-0.441807	0.100172	19.4526	1.15801e-05	5.17215	0.148121	0.0214838
Temporal_Mid_L	444	22.8684	1.96406	0.09321	444	23.6031	1.89494	0.08993	-0.73466	0.12952	-0.988862	-0.480458	NO	-5.67216	-5.67216	1.90872e-08	3.57168e-08	2.21444e-06	-0.380691	-0.247852	-0.513318	84.9038	60.6108		-0.521209	0.421933	1.52594	0.21705	24.0021	0.623903	0.00171932
Temporal_Mid_R	444	16.8336	1.81135	0.085963	444	17.3906	1.84591	0.087603	-0.557043	0.122735	-0.797929	-0.316158	NO	-4.53858	-4.53858	6e-06	8.28571e-06	0.000696	-0.30461	-0.172219	-0.43683	87.8946	58.5269		-0.649492	0.397044	2.6759	0.102233	18.0671	0.5871	0.00301111
Temporal_Pole_Mid_L	444	3.54482	0.450473	0.021378	444	3.69674	0.422054	0.02003	-0.151926	0.029296	-0.209422	-0.094429	NO	-5.18595	-5.18595	2.66405e-07	4.6123e-07	3.09024e-05	-0.348058	-0.215423	-0.4805	86.1843	59.7203		-0.382378	0.0943719	16.4173	5.52795e-05	4.18303	0.139546	0.0181926
Temporal_Pole_Mid_R	444	3.85194	0.504359	0.023936	444	4.0226	0.477394	0.022656	-0.170655	0.032958	-0.235339	-0.10597	NO	-5.17797	-5.17797	2.77715e-07	4.73724e-07	3.22132e-05	-0.347522	-0.21489	-0.479961	86.2053	59.7056		-0.314149	0.106623	8.68106	0.00329959	4.3992	0.157661	0.00970296
Temporal_Inf_L	444	16.589	1.47064	0.069794	444	16.8354	1.31871	0.062583	-0.246379	0.093743	-0.430364	-0.062395	NO	-2.62824	-2.62824	0.008731	0.0100277	1	-0.176396	-0.044546	-0.308147	92.9719	54.9632		0.165555	0.30136	0.301795	0.582898	16.4688	0.445614	0.000340511
Temporal_Inf_R	444	14.4122	1.47066	0.069794	444	14.823	1.44338	0.0685	-0.410744	0.097793	-0.602677	-0.218811	NO	-4.20014	-4.20014	2.9e-05	3.77978e-05	0.003364	-0.281895	-0.149617	-0.414015	88.7911	57.8998		-0.367555	0.316076	1.35227	0.245194	15.158	0.467374	0.00152394
Cerebelum_Crus1_L	444	11.9589	1.45679	0.069136	444	12.4789	1.43077	0.067901	-0.520025	0.096904	-0.710214	-0.329837	NO	-5.36639	-5.36639	1.02613e-07	1.85962e-07	1.19016e-05	-0.360168	-0.22746	-0.492677	85.7087	60.0514		-2.29766	0.305778	56.4625	1.4e-13	15.5974	0.452148	0.0599095
Cerebelum_Crus1_R	444	9.66522	1.26352	0.059964	444	9.98591	1.22131	0.057961	-0.32069	0.083398	-0.484369	-0.15701	NO	-3.84531	-3.84531	0.000129	0.000157516	0.014964	-0.25808	-0.125916	-0.3901	89.7326	57.2401		-1.93842	0.261336	55.0168	2.8e-13	12.6758	0.386432	0.0584653
Cerebelum_Crus2_L	444	7.96027	1.28085	0.060786	444	9.11837	1.20937	0.057394	-1.1581	0.083601	-1.32218	-0.994023	NO	-13.8528	-13.8528	1.20661e-39	1.40012e-37	1.40012e-37	-0.929738	-0.791018	-1.06798	64.2025	74.4546		-4.02279	0.262599	234.677	1e-15	14.4545	0.388299	0.209406
Cerebelum_Crus2_R	444	5.78144	1.06294	0.050445	444	6.73661	1.03696	0.049212	-0.955173	0.070473	-1.09349	-0.816859	NO	-13.5537	-13.5537	3.6153e-38	2.0967e-36	4.1934e-36	-0.909662	-0.771235	-1.04762	64.9231	73.9962		-3.49704	0.21842	256.34	1e-15	11.4011	0.322973	0.224399
Cerebelum_3_L	444	0.416256	0.060653	0.002878	444	0.411352	0.058347	0.002769	0.004904	0.003994	-0.002935	0.012743	YES	1.22776	1.22776	0.219862	0.234022	1	0.082402	0.213979	-0.049221	96.7136	52.3232		-0.030364	0.0127627	5.66025	0.0175646	0.458452	0.0188719	0.00634799
Cerebelum_3_R	444	0.726261	0.087172	0.004137	444	0.752696	0.084678	0.004019	-0.026436	0.005768	-0.037755	-0.015116	NO	-4.58356	-4.58356	5e-06	6.98795e-06	0.00058	-0.307629	-0.175221	-0.439864	87.7756	58.6101		-0.114355	0.018291	39.0875	6.29318e-10	0.907628	0.0270464	0.0422528
Cerebelum_4_5_L	444	5.09759	0.503886	0.023913	444	5.23139	0.504707	0.023952	-0.1338	0.033846	-0.200228	-0.067372	NO	-3.95319	-3.95319	8.3e-05	0.000103527	0.009628	-0.26532	-0.133123	-0.397371	89.4462	57.4409		-0.692889	0.106849	42.0519	1.47522e-10	6.18332	0.157995	0.045312
Cerebelum_4_5_R	444	4.86184	0.398641	0.018919	444	4.94731	0.394939	0.018743	-0.08547	0.026631	-0.137737	-0.033202	NO	-3.2094	-3.2094	0.001378	0.0016311	0.159848	-0.215401	-0.083415	-0.347266	91.4233	56.0529		-0.468049	0.0843357	30.8006	3.77782e-08	5.5928	0.124705	0.0335957
Cerebelum_6_L	444	9.99622	0.924891	0.043893	444	10.4514	0.972087	0.046133	-0.45513	0.063678	-0.580108	-0.330153	NO	-7.14736	-7.14736	1.84858e-12	4.988e-12	2.14484e-10	-0.479699	-0.346142	-0.612995	81.0447	63.277		-1.82224	0.200614	82.5064	1e-15	12.9032	0.296644	0.0851893
Cerebelum_6_R	444	10.5856	1.03168	0.048961	444	10.9474	1.02602	0.048693	-0.361798	0.069052	-0.497323	-0.226273	NO	-5.23949	-5.23949	2.01325e-07	3.538e-07	2.33508e-05	-0.351652	-0.218995	-0.484113	86.0431	59.8186		-1.59435	0.218081	53.4479	5.93e-13	13.1109	0.322471	0.0568929
Cerebelum_7b_L	444	2.32941	0.361262	0.017145	444	2.60857	0.34357	0.016305	-0.279157	0.02366	-0.325593	-0.232721	NO	-11.7987	-11.7987	6.05224e-30	6.38211e-29	7.02032e-28	-0.791875	-0.655053	-0.92828	69.2151	71.224		-0.922999	0.0753869	149.903	1e-15	3.82618	0.111473	0.144708
Cerebelum_7b_R	444	1.73053	0.327339	0.015535	444	2.01741	0.316361	0.015014	-0.286888	0.021604	-0.329289	-0.244486	NO	-13.2792	-13.2792	7.84473e-37	3.0334e-35	9.1002e-35	-0.891241	-0.753079	-1.02894	65.5871	73.5719		-0.99603	0.0679789	214.682	1e-15	3.33855	0.100519	0.195045
Cerebelum_8_L	444	8.67269	1.11707	0.053014	444	9.06415	0.991123	0.047037	-0.391464	0.070873	-0.530561	-0.252366	NO	-5.52349	-5.52349	4.36849e-08	8.04267e-08	5.06688e-06	-0.370713	-0.237938	-0.503281	85.2949	60.3391		-1.67434	0.22391	55.9163	1.82e-13	11.3304	0.331091	0.0593644
Cerebelum_8_R	444	9.38943	1.31003	0.062171	444	9.92889	1.2314	0.05844	-0.539463	0.085326	-0.706927	-0.371999	NO	-6.32241	-6.32241	4.07755e-10	8.92543e-10	4.73048e-08	-0.424332	-0.291195	-0.557236	83.1978	61.793		-2.03929	0.270849	56.6897	1.26e-13	12.6578	0.400499	0.0601361
Cerebelum_9_L	444	3.54644	0.536446	0.025459	444	3.71486	0.489894	0.023249	-0.168418	0.034477	-0.236084	-0.100751	NO	-4.88491	-4.88491	1e-06	1.46835e-06	0.000116	-0.327854	-0.195335	-0.460189	86.9789	59.1664		-0.750339	0.109025	47.3655	1.1141e-11	4.73396	0.161213	0.050747
Cerebelum_9_R	444	3.25682	0.451493	0.021427	444	3.39141	0.414668	0.019679	-0.134586	0.029093	-0.191684	-0.077487	NO	-4.62609	-4.62609	4e-06	5.65854e-06	0.000464	-0.310483	-0.178061	-0.442733	87.6631	58.6887		-0.632412	0.0918729	47.3833	1.1045e-11	4.25402	0.13585	0.0507651
Cerebelum_10_L	444	0.239136	0.042835	0.002033	444	0.259336	0.040613	0.001927	-0.0202	0.002801	-0.025698	-0.014702	NO	-7.211	-7.211	1.19077e-12	3.28943e-12	1.38156e-10	-0.483971	-0.350378	-0.617296	80.8791	63.3907		-0.0545137	0.00904823	36.2982	2.4803e-09	0.329394	0.0133794	0.0393563
Cerebelum_10_R	444	0.260261	0.047291	0.002244	444	0.276688	0.047378	0.002248	-0.016427	0.003177	-0.022663	-0.010192	NO	-5.17095	-5.17095	2.88025e-07	4.84174e-07	3.3408e-05	-0.347052	-0.214422	-0.479488	86.2238	59.6928		-0.051057	0.010184	25.135	6.45563e-07	0.34355	0.0150588	0.0275865
Vermis_1_2	444	0.161035	0.025854	0.001227	444	0.161119	0.02608	0.001238	-8.5e-05	0.001743	-0.003505	0.003336	YES	-0.048575	-0.048575	0.961269	0.9613	1	-0.00326	0.128285	-0.134803	99.8699	50.092		-0.0208987	0.00553757	14.2431	0.000171345	0.191807	0.00818829	0.0158213
Vermis_3	444	0.797689	0.097947	0.004648	444	0.80134	0.10068	0.004778	-0.003651	0.006666	-0.016734	0.009432	YES	-0.547684	-0.547684	0.584047	0.599504	1	-0.036758	0.094808	-0.168303	98.5337	51.0368		-0.0885003	0.0211461	17.5158	3.13332e-05	0.929647	0.0312682	0.0193863
Vermis_4_5	444	2.64417	0.26814	0.012725	444	2.68924	0.287336	0.013636	-0.045071	0.018652	-0.081677	-0.008464	NO	-2.41644	-2.41644	0.015874	0.0177012	1	-0.162181	-0.030373	-0.293896	93.537	54.565		-0.298443	0.05909	25.5091	5.34634e-07	3.10554	0.0873752	0.0279856
Vermis_6	444	1.59017	0.180098	0.008547	444	1.67147	0.175536	0.008331	-0.081304	0.011935	-0.104728	-0.057879	NO	-6.81203	-6.81203	1.77542e-11	4.38085e-11	2.059e-09	-0.457194	-0.323813	-0.590322	81.9182	62.676		-0.344931	0.0374637	84.7704	1e-15	2.13801	0.0553967	0.0873228
Vermis_7	444	0.834086	0.100643	0.004776	444	0.907742	0.098213	0.004661	-0.073656	0.006674	-0.086754	-0.060558	NO	-11.0369	-11.0369	1.25665e-26	1.12163e-25	1.45812e-24	-0.740749	-0.604563	-0.876542	71.1103	69.9787		-0.25908	0.0210696	151.202	1e-15	1.25187	0.0311551	0.145778
Vermis_8	444	1.182	0.146857	0.00697	444	1.25409	0.138314	0.006564	-0.07209	0.009574	-0.09088	-0.053299	NO	-7.52973	-7.52973	1.25168e-13	4.03422e-13	1.45232e-11	-0.505362	-0.371592	-0.638856	80.0515	63.9583		-0.295771	0.0300284	97.0167	1e-15	1.65295	0.0444024	0.0986928
Vermis_9	444	0.8959	0.132516	0.006289	444	0.930549	0.12838	0.006093	-0.034649	0.008756	-0.051834	-0.017464	NO	-3.9571	-3.9571	8.2e-05	0.000103391	0.009512	-0.265583	-0.133385	-0.397634	89.4358	57.4482		-0.148272	0.0278494	28.3456	1.28683e-07	1.13125	0.0411803	0.031001
Vermis_10	444	0.106072	0.025066	0.00119	444	0.10713	0.020129	0.000955	-0.001058	0.001526	-0.004053	0.001936	YES	-0.693536	-0.693536	0.488155	0.505636	1	-0.046547	0.085027	-0.178095	98.1432	51.3128		-0.0104898	0.00487514	4.62981	0.0316907	0.122025	0.00720876	0.00519835

## Sheet: Supplementary table 3
PROPORTIONS DATA
Brain region		Descriptive statistics and mean comparisons																							TIV regression
	N males	Mean Males (CC)	SD Males	SE males	N Females	Mean Females (CC)	SD Females	SE Females	Mean diference	SE diference	lower limit mean difference	upper limit mean difference	95%CI includes 0?	t ratio	df	Uncorrected p value	B-H adjusted p	Bonferroni adjusted p	Cohen's d	d lower limit	d upper limit	OVL1	PS		slope	SE slope	F (1,886)	p value	intercept	SE intercept	r2
TIV	---	---	---	---	---	---	---	---	---	---	---	---	---	---	---	---	---	---	---	---	---	---	---		---	---	---	---	---	---	---
Precentral_L	444	0.007825	0.000678	3.2e-05	444	0.007846	0.000684	3.2e-05	-2.1e-05	4.6e-05	-0.00011	6.9e-05	YES	-0.453734	886	0.650132	0.718241	1	-0.030453	-0.161996	0.101108	98.7851	50.859		-9.588e-05	0.0001463	0.4293	0.512518	0.007977	0.0002164	0.0004843
Precentral_R	444	0.006035	0.000523	2.5e-05	444	0.006199	0.000538	2.6e-05	-0.000164	3.6e-05	-0.000234	-9.4e-05	NO	-4.6105	886	5e-06	1.87097e-05	0.00058	-0.309437	-0.441681	-0.17702	87.7043	58.6599		-0.0004757	0.0001142	17.33	3.4413e-05	0.006816	0.0001689	0.01919
Frontal_Sup_L	444	0.00652	0.000584	2.8e-05	444	0.006677	0.000564	2.7e-05	-0.000156	3.9e-05	-0.000232	-8.1e-05	NO	-4.06018	886	5.3e-05	0.000157641	0.006148	-0.272502	-0.40458	-0.140271	89.1623	57.6398		-0.0004035	0.0001238	10.62	0.00116026	0.007192	0.0001831	0.01185
Frontal_Sup_R	444	0.007668	0.000638	3e-05	444	0.007772	0.000605	2.9e-05	-0.000104	4.2e-05	-0.000186	-2.2e-05	NO	-2.49212	886	0.01288	0.0240981	1	-0.16726	-0.298988	-0.035439	93.3351	54.7073		-0.000183	0.000134	1.876	0.171148	0.00799	0.0001981	0.002113
Frontal_Sup_Orb_L	444	0.002671	0.000224	1.1e-05	444	0.002751	0.00022	1e-05	-8e-05	1.5e-05	-0.000109	-5e-05	NO	-5.34352	886	1.15985e-07	4.80571e-07	1.34543e-05	-0.358634	-0.491134	-0.225934	85.7689	60.0095		-0.0001092	4.839e-05	5.089	0.0243275	0.002872	7.156e-05	0.00571
Frontal_Sup_Orb_R	444	0.002734	0.00023	1.1e-05	444	0.002835	0.000201	1e-05	-0.000101	1.4e-05	-0.000129	-7.3e-05	NO	-6.97152	886	6.12449e-12	4.176e-11	7.10441e-10	-0.467898	-0.601105	-0.334435	81.5025	62.9623		-0.0001665	4.733e-05	12.38	0.000456326	0.003029	6.998e-05	0.01378
Frontal_Mid_L	444	0.011343	0.000907	4.3e-05	444	0.011433	0.000853	4e-05	-9e-05	5.9e-05	-0.000206	2.6e-05	YES	-1.52873	886	0.126687	0.183696	1	-0.102602	-0.234204	0.029057	95.9086	52.8918		-0.0002989	0.0001893	2.493	0.114724	0.01183	0.0002799	0.002806
Frontal_Mid_R	444	0.010652	0.000919	4.4e-05	444	0.010783	0.000907	4.3e-05	-0.00013	6.1e-05	-0.000251	-1e-05	NO	-2.12834	886	0.033584	0.0519433	1	-0.142845	-0.274515	-0.011093	94.3062	54.0227		-7.391e-05	0.0001968	0.141	0.707334	0.01083	0.000291	0.0001592
Frontal_Mid_Orb_L	444	0.002304	0.000235	1.1e-05	444	0.002429	0.000207	1e-05	-0.000125	1.5e-05	-0.000154	-9.6e-05	NO	-8.39166	886	1.88115e-16	1.98255e-15	2.18214e-14	-0.563211	-0.69719	-0.428927	77.8246	65.4777		-0.0002831	4.857e-05	33.98	7.78457e-09	0.002783	7.182e-05	0.03694
Frontal_Mid_Orb_R	444	0.002467	0.000273	1.3e-05	444	0.002569	0.000239	1.1e-05	-0.000102	1.7e-05	-0.000136	-6.8e-05	NO	-5.91082	886	4.85366e-09	2.44609e-08	5.63025e-07	-0.396708	-0.529433	-0.263763	84.2768	61.0459		-0.0001337	5.608e-05	5.683	0.0173417	0.002715	8.292e-05	0.006373
Frontal_Inf_Oper_L	444	0.002364	0.000243	1.2e-05	444	0.002445	0.000244	1.2e-05	-8.1e-05	1.6e-05	-0.000113	-4.9e-05	NO	-4.96015	886	8.44321e-07	3.376e-06	9.79412e-05	-0.332903	-0.465265	-0.200356	86.7802	59.305		-0.0002595	5.229e-05	24.64	8.29477e-07	0.002786	7.732e-05	0.02706
Frontal_Inf_Oper_R	444	0.003076	0.000316	1.5e-05	444	0.003173	0.000329	1.6e-05	-9.7e-05	2.2e-05	-0.00014	-5.5e-05	NO	-4.49453	886	8e-06	2.81212e-05	0.000928	-0.301653	-0.433861	-0.169278	88.0113	58.4454		-0.000284	6.946e-05	16.71	4.73973e-05	0.003542	0.0001027	0.01852
Frontal_Inf_Tri_L	444	0.00589	0.000595	2.8e-05	444	0.006147	0.000558	2.6e-05	-0.000257	3.9e-05	-0.000334	-0.000181	NO	-6.64634	886	5.24482e-11	3.37689e-10	6.08399e-09	-0.446073	-0.579123	-0.312777	82.3507	62.3779		-0.0006959	0.000125	31.02	3.39313e-08	0.007042	0.0001848	0.03382
Frontal_Inf_Tri_R	444	0.003741	0.000408	1.9e-05	444	0.003902	0.000378	1.8e-05	-0.00016	2.6e-05	-0.000212	-0.000108	NO	-6.06496	886	1.9526e-09	1.07714e-08	2.26501e-07	-0.407054	-0.539843	-0.274038	83.8723	61.3262		-0.0003751	8.544e-05	19.28	1.26638e-05	0.004373	0.0001263	0.0213
Frontal_Inf_Orb_L	444	0.004772	0.000393	1.9e-05	444	0.004882	0.000364	1.7e-05	-0.00011	2.5e-05	-0.00016	-6e-05	NO	-4.33042	886	1.7e-05	5.63429e-05	0.001972	-0.290638	-0.422795	-0.158319	88.4459	58.1414		-0.000214	8.194e-05	6.824	0.00914419	0.005141	0.0001212	0.007644
Frontal_Inf_Orb_R	444	0.003616	0.00037	1.8e-05	444	0.003728	0.000338	1.6e-05	-0.000112	2.4e-05	-0.000158	-6.5e-05	NO	-4.70736	886	3e-06	1.16e-05	0.000348	-0.315937	-0.448213	-0.183485	87.4482	58.8388		-0.0002063	7.674e-05	7.225	0.00732431	0.003975	0.0001135	0.008089
Rolandic_Oper_L	444	0.002653	0.000246	1.2e-05	444	0.002715	0.000236	1.1e-05	-6.2e-05	1.6e-05	-9.4e-05	-3e-05	NO	-3.83388	886	0.000135	0.000381951	0.01566	-0.257313	-0.38933	-0.125153	89.7629	57.2188		-6.359e-05	5.228e-05	1.48	0.224147	0.002777	7.73e-05	0.001667
Rolandic_Oper_R	444	0.003241	0.000296	1.4e-05	444	0.003291	0.000308	1.5e-05	-5e-05	2e-05	-9e-05	-1e-05	NO	-2.47589	886	0.013476	0.024813	1	-0.166171	-0.297896	-0.034353	93.3784	54.6768		0.000103	6.501e-05	2.51	0.113494	0.003114	9.612e-05	0.002825
Supp_Motor_Area_L	444	0.00466	0.000483	2.3e-05	444	0.004689	0.000444	2.1e-05	-2.9e-05	3.1e-05	-9e-05	3.2e-05	YES	-0.919599	886	0.358033	0.428163	1	-0.061719	-0.193278	0.069874	97.5382	51.7405		-6.449e-05	9.976e-05	0.4179	0.518137	0.004769	0.0001475	0.0004715
Supp_Motor_Area_R	444	0.004939	0.000457	2.2e-05	444	0.004959	0.000455	2.2e-05	-2e-05	3.1e-05	-8e-05	4e-05	YES	-0.641314	886	0.521485	0.598933	1	-0.043042	-0.174589	0.088529	98.283	51.214		-4.116e-05	9.8e-05	0.1764	0.67462	0.00501	0.0001449	0.000199
Olfactory_L	444	0.000977	7.9e-05	4e-06	444	0.000943	8.2e-05	4e-06	3.4e-05	5e-06	2.4e-05	4.5e-05	NO	6.36772	886	3.07706e-10	1.88042e-09	3.56938e-08	0.427373	0.294215	0.560294	83.0792	61.875		8.938e-05	1.743e-05	26.29	3.61396e-07	0.000828	2.578e-05	0.02881
Olfactory_R	444	0.00099	7.7e-05	4e-06	444	0.000991	7.7e-05	4e-06	-5.061743E -7	5e-06	-1.1e-05	1e-05	YES	-0.098144	886	0.92184	0.92184	1	-0.006587	-0.138128	0.124959	99.7372	50.1858		-2.117e-05	1.65e-05	1.646	0.19987	0.001022	2.44e-05	0.001854
Frontal_Sup_Medial_L	444	0.005833	0.000499	2.4e-05	444	0.005946	0.000497	2.4e-05	-0.000114	3.3e-05	-0.000179	-4.8e-05	NO	-3.40218	886	0.000698	0.00161936	0.080968	-0.228339	-0.360249	-0.096302	90.9103	56.4134		-0.000387	0.0001069	13.1	0.000312827	0.006459	0.0001581	0.01456
Frontal_Sup_Medial_R	444	0.00477	0.000374	1.8e-05	444	0.004868	0.000333	1.6e-05	-9.8e-05	2.4e-05	-0.000145	-5.2e-05	NO	-4.14199	886	3.8e-05	0.000119135	0.004408	-0.277992	-0.410094	-0.145736	88.9453	57.7918		-0.0002404	7.646e-05	9.889	0.00171815	0.005173	0.0001131	0.01104
Frontal_Med_Orb_L	444	0.002142	0.000204	1e-05	444	0.00219	0.000196	9e-06	-4.8e-05	1.3e-05	-7.4e-05	-2.2e-05	NO	-3.58285	886	0.000358	0.000883574	0.041528	-0.240465	-0.372417	-0.108379	90.4299	56.7508		-1.002e-05	4.33e-05	0.05359	0.816992	0.002181	6.402e-05	6.048e-05
Frontal_Med_Orb_R	444	0.00241	0.000214	1e-05	444	0.002464	0.000214	1e-05	-5.5e-05	1.4e-05	-8.3e-05	-2.7e-05	NO	-3.8183	886	0.000144	0.000397714	0.016704	-0.256267	-0.38828	-0.124111	89.8043	57.1898		-2.308e-05	4.637e-05	0.2477	0.618811	0.002471	6.857e-05	0.0002795
Rectus_L	444	0.002267	0.000219	1e-05	444	0.002303	0.000232	1.1e-05	-3.6e-05	1.5e-05	-6.6e-05	-7e-06	NO	-2.39998	886	0.016602	0.0291793	1	-0.161076	-0.292788	-0.029272	93.5809	54.5341		3.733e-05	4.86e-05	0.59	0.442624	0.00223	7.187e-05	0.0006655
Rectus_R	444	0.001842	0.000208	1e-05	444	0.001882	0.000221	1e-05	-4e-05	1.4e-05	-6.8e-05	-1.2e-05	NO	-2.78883	886	0.005403	0.0104458	0.626748	-0.187174	-0.318954	-0.055288	92.5437	55.2647		-1.296e-05	4.629e-05	0.07832	0.779658	0.001881	6.845e-05	8.839e-05
Insula_L	444	0.00654	0.000491	2.3e-05	444	0.006823	0.000461	2.2e-05	-0.000283	3.2e-05	-0.000346	-0.00022	NO	-8.85712	886	4.41677e-18	6.409e-17	5.12345e-16	-0.594451	-0.728714	-0.459866	76.6294	66.2882		-0.001269	9.786e-05	168.1	1e-15	0.008547	0.0001447	0.1595
Insula_R	444	0.005615	0.00045	2.1e-05	444	0.005869	0.000421	2e-05	-0.000254	2.9e-05	-0.000312	-0.000197	NO	-8.69802	886	1.62224e-17	2.088e-16	1.8818e-15	-0.583773	-0.717937	-0.449293	77.0373	66.012		-0.0008884	9.294e-05	91.38	1e-15	0.007048	0.0001374	0.09349
Cingulum_Ant_L	444	0.004714	0.000405	1.9e-05	444	0.004855	0.000372	1.8e-05	-0.000141	2.6e-05	-0.000193	-9e-05	NO	-5.41688	886	7.81701e-08	3.48892e-07	9.06773e-06	-0.363557	-0.496085	-0.230827	85.5757	60.1439		-0.0003157	8.432e-05	14.02	0.000192439	0.005249	0.0001247	0.01558
Cingulum_Ant_R	444	0.003595	0.000326	1.5e-05	444	0.003656	0.000305	1.4e-05	-6e-05	2.1e-05	-0.000102	-1.9e-05	NO	-2.84803	886	0.004501	0.009002	0.522116	-0.191147	-0.322939	-0.059249	92.3859	55.3758		-9.597e-05	6.812e-05	1.985	0.159205	0.003767	0.0001007	0.002236
Cingulum_Mid_L	444	0.006075	0.000426	2e-05	444	0.006245	0.00042	2e-05	-0.000169	2.8e-05	-0.000225	-0.000114	NO	-5.97136	886	3.40262e-09	1.79273e-08	3.94704e-07	-0.400771	-0.533521	-0.267799	84.1179	61.156		-0.0004562	9.145e-05	24.88	7.33131e-07	0.006831	0.0001352	0.02732
Cingulum_Mid_R	444	0.005024	0.00036	1.7e-05	444	0.005124	0.000365	1.7e-05	-0.0001	2.4e-05	-0.000148	-5.2e-05	NO	-4.10086	886	4.5e-05	0.000137368	0.00522	-0.275232	-0.407321	-0.142988	89.0544	57.7154		-0.0001884	7.84e-05	5.778	0.016437	0.005351	0.0001159	0.006479
Cingulum_Post_L	444	0.001238	0.00014	7e-06	444	0.00121	0.000139	7e-06	2.8e-05	9e-06	1e-05	4.6e-05	NO	2.9831	886	0.002932	0.00607343	0.340112	0.200212	0.068282	0.332031	92.026	55.6291		0.0001339	2.979e-05	20.22	7.82666e-06	0.001027	4.405e-05	0.02231
Cingulum_Post_R	444	0.000367	4.9e-05	2e-06	444	0.00035	4.2e-05	2e-06	1.7e-05	3e-06	1.1e-05	2.3e-05	NO	5.40667	886	8.26032e-08	3.54874e-07	9.58197e-06	0.362872	0.230147	0.495396	85.6025	60.1252		6.817e-05	9.747e-06	48.92	5.241e-12	0.000258	1.441e-05	0.05233
Hippocampus_L	444	0.003462	0.000193	9e-06	444	0.003557	0.000205	1e-05	-9.5e-05	1.3e-05	-0.000121	-6.9e-05	NO	-7.1082	886	2.4191e-12	1.87147e-11	2.80615e-10	-0.477071	-0.610347	-0.343535	81.1466	63.207		-0.0005404	4.008e-05	181.8	1e-15	0.004304	5.927e-05	0.1702
Hippocampus_R	444	0.002539	0.00017	8e-06	444	0.002604	0.000172	8e-06	-6.5e-05	1.1e-05	-8.8e-05	-4.3e-05	NO	-5.67148	886	1.91614e-08	9.28e-08	2.22272e-06	-0.380644	-0.513272	-0.247806	84.9057	60.6095		-0.0004157	3.473e-05	143.2	1e-15	0.003183	5.136e-05	0.1392
ParaHippocampal_L	444	0.002317	0.000146	7e-06	444	0.002334	0.000141	7e-06	-1.7e-05	1e-05	-3.6e-05	2e-06	YES	-1.78884	886	0.073983	0.111455	1	-0.120059	-0.251688	0.011638	95.2132	53.3827		-0.000186	3.035e-05	37.57	1.32457e-09	0.002599	4.488e-05	0.04068
ParaHippocampal_R	444	0.00332	0.000217	1e-05	444	0.003308	0.000201	1e-05	1.2e-05	1.4e-05	-1.6e-05	3.9e-05	YES	0.833211	886	0.40495	0.474487	1	0.055921	-0.075664	0.187476	97.7694	51.5771		-0.0001418	4.47e-05	10.07	0.00156267	0.003523	6.609e-05	0.01123
Amygdala_L	444	0.000902	6.1e-05	3e-06	444	0.000907	5.9e-05	3e-06	-5e-06	4e-06	-1.3e-05	3e-06	YES	-1.31385	886	0.189236	0.258251	1	-0.08818	-0.219765	0.043453	96.4833	52.4859		-9.153e-05	1.256e-05	53.14	6.86e-13	0.001039	1.857e-05	0.05659
Amygdala_R	444	0.000916	6.1e-05	3e-06	444	0.000924	5.9e-05	3e-06	-7e-06	4e-06	-1.5e-05	7.758878E -7	YES	-1.77008	886	0.077058	0.114599	1	-0.1188	-0.250427	0.012894	95.2634	53.3473		-9.93e-05	1.249e-05	63.2	6e-15	0.001066	1.847e-05	0.06659
Calcarine_L	444	0.005783	0.000708	3.4e-05	444	0.005835	0.000701	3.3e-05	-5.2e-05	4.7e-05	-0.000144	4.1e-05	YES	-1.09317	886	0.274617	0.338889	1	-0.073369	-0.204937	0.058242	97.0737	52.0688		-0.0002391	0.0001513	2.497	0.114438	0.006161	0.0002238	0.00281
Calcarine_R	444	0.003696	0.000559	2.7e-05	444	0.003701	0.000566	2.7e-05	-4e-06	3.8e-05	-7.8e-05	7e-05	YES	-0.116264	886	0.907469	0.92184	1	-0.007803	-0.139346	0.123744	99.6887	50.2201		7.733e-05	0.0001209	0.4094	0.522418	0.003585	0.0001787	0.0004619
Cuneus_L	444	0.003603	0.000419	2e-05	444	0.003522	0.00037	1.8e-05	8.1e-05	2.7e-05	2.9e-05	0.000133	NO	3.05861	886	0.002291	0.00483193	0.265756	0.20528	0.073332	0.337112	91.8249	55.7706		6.482e-05	8.535e-05	0.5767	0.447809	0.003467	0.0001262	0.0006505
Cuneus_R	444	0.002788	0.000316	1.5e-05	444	0.002774	0.000318	1.5e-05	1.4e-05	2.1e-05	-2.8e-05	5.6e-05	YES	0.658545	886	0.510359	0.592016	1	0.044199	-0.087374	0.175746	98.2369	51.2466		4.594e-05	6.816e-05	0.4543	0.50048	0.002713	0.0001008	0.0005125
Lingual_L	444	0.005159	0.000396	1.9e-05	444	0.005222	0.000386	1.8e-05	-6.3e-05	2.6e-05	-0.000115	-1.2e-05	NO	-2.40699	886	0.016288	0.0290678	1	-0.161547	-0.29326	-0.029741	93.5622	54.5473		-0.0003941	8.319e-05	22.44	2.52812e-06	0.00577	0.000123	0.0247
Lingual_R	444	0.005374	0.000384	1.8e-05	444	0.005425	0.000381	1.8e-05	-5.1e-05	2.6e-05	-0.000102	-9.299598E -7	NO	-1.99885	886	0.04593	0.0701037	1	-0.134154	-0.265808	-0.002423	94.652	53.7787		-0.0002487	8.203e-05	9.193	0.00249967	0.005766	0.0001213	0.01027
Occipital_Sup_L	444	0.002655	0.00028	1.3e-05	444	0.002653	0.000309	1.5e-05	2e-06	2e-05	-3.7e-05	4.1e-05	YES	0.099722	886	0.920587	0.92184	1	0.006693	-0.124855	0.138235	99.733	50.1888		3.948e-05	6.331e-05	0.3888	0.533099	0.002596	9.362e-05	0.0004386
Occipital_Sup_R	444	0.002961	0.000309	1.5e-05	444	0.00304	0.000315	1.5e-05	-7.9e-05	2.1e-05	-0.00012	-3.8e-05	NO	-3.77806	886	0.000169	0.000445545	0.019604	-0.253567	-0.385569	-0.121423	89.9112	57.1149		-0.0002159	6.721e-05	10.32	0.00136215	0.003318	9.938e-05	0.01152
Occipital_Mid_L	444	0.007751	0.000646	3.1e-05	444	0.007804	0.000666	3.2e-05	-5.3e-05	4.4e-05	-0.000139	3.4e-05	YES	-1.20101	886	0.230068	0.296532	1	-0.080607	-0.212182	0.051014	96.7851	52.2727		0.0002151	0.000141	2.328	0.127387	0.007461	0.0002084	0.002621
Occipital_Mid_R	444	0.004505	0.000458	2.2e-05	444	0.004535	0.000436	2.1e-05	-3e-05	3e-05	-8.9e-05	2.8e-05	YES	-1.01427	886	0.310731	0.379419	1	-0.068073	-0.199635	0.063528	97.2848	51.9196		-0.0001319	9.613e-05	1.881	0.170555	0.004714	0.0001422	0.002119
Occipital_Inf_L	444	0.002046	0.000244	1.2e-05	444	0.002007	0.000255	1.2e-05	3.9e-05	1.7e-05	6e-06	7.2e-05	NO	2.33338	886	0.019851	0.0343689	1	0.156606	0.024815	0.288308	93.7587	54.4088		0.0001686	5.353e-05	9.921	0.00168891	0.001778	7.916e-05	0.01107
Occipital_Inf_R	444	0.001982	0.000355	1.7e-05	444	0.001906	0.00034	1.6e-05	7.5e-05	2.3e-05	3e-05	0.000121	NO	3.23592	886	0.001257	0.00275117	0.145812	0.217181	0.085188	0.349052	91.3527	56.1026		0.0002369	7.469e-05	10.06	0.00157013	0.001596	0.0001104	0.01122
Fusiform_L	444	0.007455	0.000507	2.4e-05	444	0.007445	0.000477	2.3e-05	1e-05	3.3e-05	-5.5e-05	7.5e-05	YES	0.305128	886	0.76034	0.824294	1	0.020479	-0.111075	0.152019	99.183	50.5777		-0.0001286	0.0001058	1.478	0.22439	0.00764	0.0001564	0.001666
Fusiform_R	444	0.007595	0.000518	2.5e-05	444	0.007487	0.000455	2.2e-05	0.000107	3.3e-05	4.3e-05	0.000171	NO	3.27338	886	0.001104	0.00246277	0.128064	0.219695	0.087692	0.351575	91.253	56.1726		0.0001127	0.0001055	1.142	0.285535	0.007375	0.0001559	0.001287
Postcentral_L	444	0.008491	0.000647	3.1e-05	444	0.00876	0.000667	3.2e-05	-0.000268	4.4e-05	-0.000355	-0.000181	NO	-6.07852	886	1.80059e-09	1.044e-08	2.08868e-07	-0.407963	-0.540759	-0.274941	83.8368	61.3508		-0.0009096	0.0001409	41.69	1.75869e-10	0.009963	0.0002083	0.04494
Postcentral_R	444	0.006716	0.000616	2.9e-05	444	0.006884	0.000632	3e-05	-0.000168	4.2e-05	-0.000251	-8.6e-05	NO	-4.02162	886	6.3e-05	0.0001827	0.007308	-0.269913	-0.401981	-0.137695	89.2646	57.5681		-0.000588	0.0001339	19.27	1.26906e-05	0.007665	0.0001981	0.02129
Parietal_Sup_L	444	0.003941	0.000391	1.9e-05	444	0.004044	0.000409	1.9e-05	-0.000102	2.7e-05	-0.000155	-4.9e-05	NO	-3.80543	886	0.000151	0.000407349	0.017516	-0.255404	-0.387413	-0.123252	89.8385	57.1658		-0.0004231	8.554e-05	24.47	9.04133e-07	0.004615	0.0001265	0.02687
Parietal_Sup_R	444	0.002632	0.000307	1.5e-05	444	0.002706	0.000324	1.5e-05	-7.4e-05	2.1e-05	-0.000116	-3.2e-05	NO	-3.49526	886	0.000497	0.00117657	0.057652	-0.234587	-0.366516	-0.102524	90.6627	56.5874		-0.0003916	6.708e-05	34.09	7.39421e-09	0.003245	9.919e-05	0.03705
Parietal_Inf_L	444	0.006015	0.000547	2.6e-05	444	0.006269	0.000523	2.5e-05	-0.000255	3.6e-05	-0.000325	-0.000184	NO	-7.09462	886	2.65487e-12	1.92125e-11	3.07964e-10	-0.47616	-0.609428	-0.34263	81.1819	63.1827		-0.001037	0.000113	84.23	1e-15	0.007666	0.000167	0.08682
Parietal_Inf_R	444	0.002534	0.000313	1.5e-05	444	0.002609	0.000316	1.5e-05	-7.5e-05	2.1e-05	-0.000117	-3.4e-05	NO	-3.57604	886	0.000368	0.000889333	0.042688	-0.240008	-0.371958	-0.107924	90.448	56.7381		-0.000477	6.619e-05	51.92	1.235e-12	0.003273	9.788e-05	0.05536
SupraMarginal_L	444	0.00303	0.00031	1.5e-05	444	0.003034	0.000301	1.4e-05	-5e-06	2.1e-05	-4.5e-05	3.6e-05	YES	-0.223179	886	0.823448	0.868363	1	-0.014979	-0.146521	0.116571	99.4024	50.4225		6.988e-05	6.562e-05	1.134	0.287232	0.002929	9.703e-05	0.001278
SupraMarginal_R	444	0.003799	0.00044	2.1e-05	444	0.003817	0.000444	2.1e-05	-1.8e-05	3e-05	-7.6e-05	4e-05	YES	-0.60504	886	0.545308	0.620154	1	-0.040608	-0.172153	0.09096	98.3801	51.1454		-0.0001814	9.485e-05	3.655	0.0562132	0.004075	0.0001403	0.004109
Angular_L	444	0.003087	0.000324	1.5e-05	444	0.003146	0.000303	1.4e-05	-5.9e-05	2.1e-05	-0.000101	-1.8e-05	NO	-2.82269	886	0.004869	0.00957295	0.564804	-0.189447	-0.321233	-0.057553	92.4534	55.3283		-0.0002468	6.723e-05	13.48	0.000255772	0.003479	9.941e-05	0.01498
Angular_R	444	0.003495	0.000408	1.9e-05	444	0.003619	0.000434	2.1e-05	-0.000124	2.8e-05	-0.00018	-6.9e-05	NO	-4.38896	886	1.3e-05	4.43529e-05	0.001508	-0.294568	-0.426743	-0.162229	88.2908	58.2499		-0.0006207	8.909e-05	48.54	6.314e-12	0.00447	0.0001317	0.05194
Precuneus_L	444	0.007741	0.00067	3.2e-05	444	0.007766	0.000644	3.1e-05	-2.5e-05	4.4e-05	-0.000111	6.2e-05	YES	-0.56083	886	0.575055	0.647635	1	-0.03764	-0.169188	0.093926	98.4985	51.0617		0.0001611	0.0001412	1.303	0.254045	0.007517	0.0002088	0.001468
Precuneus_R	444	0.006877	0.00052	2.5e-05	444	0.006896	0.000509	2.4e-05	-1.8e-05	3.5e-05	-8.6e-05	5e-05	YES	-0.528097	886	0.597564	0.666514	1	-0.035444	-0.166988	0.096121	98.5861	50.9998		1.99e-05	0.0001107	0.03231	0.857383	0.006857	0.0001637	3.647e-05
Paracentral_Lobule_L	444	0.001997	0.000288	1.4e-05	444	0.002002	0.000261	1.2e-05	-4e-06	1.8e-05	-4.1e-05	3.2e-05	YES	-0.243198	886	0.807908	0.867753	1	-0.016322	-0.147864	0.11523	99.3489	50.4604		-9.825e-05	5.902e-05	2.771	0.0963112	0.002144	8.727e-05	0.003118
Paracentral_Lobule_R	444	0.001264	0.00017	8e-06	444	0.001278	0.000157	7e-06	-1.4e-05	1.1e-05	-3.6e-05	7e-06	YES	-1.28209	886	0.200148	0.263831	1	-0.086048	-0.217629	0.045582	96.5682	52.4259		-8.525e-05	3.513e-05	5.89	0.0154224	0.001397	5.194e-05	0.006604
Caudate_L	444	0.002393	0.000205	1e-05	444	0.002517	0.000204	1e-05	-0.000124	1.4e-05	-0.000151	-9.7e-05	NO	-9.02327	886	1.11212e-18	1.83943e-17	1.29006e-16	-0.605602	-0.739971	-0.470907	76.2042	66.5756		-0.0003977	4.398e-05	81.8	1e-15	0.00304	6.503e-05	0.08452
Caudate_R	444	0.00298	0.000241	1.1e-05	444	0.003148	0.000254	1.2e-05	-0.000168	1.7e-05	-0.0002	-0.000135	NO	-10.0817	886	1.05591e-22	3.074e-21	1.22486e-20	-0.676637	-0.811721	-0.541193	73.5123	68.3837		-0.0004931	5.376e-05	84.15	1e-15	0.003789	7.949e-05	0.08674
Putamen_L	444	0.003109	0.000268	1.3e-05	444	0.003106	0.000257	1.2e-05	3e-06	1.8e-05	-3.2e-05	3.8e-05	YES	0.169299	886	0.8656	0.896514	1	0.011363	-0.120186	0.142905	99.5467	50.3205		-5.34e-05	5.643e-05	0.8956	0.344211	0.003186	8.344e-05	0.00101
Putamen_R	444	0.003911	0.000291	1.4e-05	444	0.004018	0.000274	1.3e-05	-0.000107	1.9e-05	-0.000144	-7e-05	NO	-5.65132	886	2.1462e-08	9.976e-08	2.48959e-06	-0.379292	-0.511911	-0.246462	84.9587	60.5727		-0.0006551	5.774e-05	128.7	1e-15	0.004928	8.538e-05	0.1268
Pallidum_L	444	0.000102	3.2e-05	2e-06	444	0.000102	3.5e-05	2e-06	-5.109205E -7	2e-06	-5e-06	4e-06	YES	-0.224472	886	0.822442	0.868363	1	-0.015066	-0.146608	0.116485	99.399	50.425		-1.026e-05	7.282e-06	1.985	0.159216	0.000117	1.077e-05	0.002235
Pallidum_R	444	0.000319	5.3e-05	3e-06	444	0.000294	5e-05	2e-06	2.5e-05	3e-06	1.8e-05	3.2e-05	NO	7.25946	886	8.49941e-13	7.04286e-12	9.85931e-11	0.487223	0.353604	0.620574	80.7532	63.4772		8.145e-05	1.105e-05	54.29	3.96e-13	0.000187	1.635e-05	0.05774
Thalamus_L	444	0.004312	0.000509	2.4e-05	444	0.004602	0.000504	2.4e-05	-0.000289	3.4e-05	-0.000356	-0.000222	NO	-8.50169	886	7.86673e-17	9.1292e-16	9.1254e-15	-0.570596	-0.704642	-0.436242	77.5416	65.67		-0.000785	0.0001102	50.72	2.2e-12	0.005611	0.000163	0.05415
Thalamus_R	444	0.003176	0.000342	1.6e-05	444	0.003366	0.000366	1.7e-05	-0.00019	2.4e-05	-0.000237	-0.000144	NO	-8.00286	886	3.79777e-15	3.67333e-14	4.40541e-13	-0.537117	-0.67087	-0.40307	78.8269	64.7953		-0.0005268	7.681e-05	47.03	1.3078e-11	0.004045	0.0001136	0.05041
Heschl_L	444	0.000614	6.9e-05	3e-06	444	0.000655	6.4e-05	3e-06	-4.1e-05	4e-06	-5e-05	-3.2e-05	NO	-9.19871	886	2.53511e-19	4.91067e-18	2.94072e-17	-0.617377	-0.751857	-0.482563	75.7558	66.8782		-9.404e-05	1.47e-05	40.95	2.5255e-10	0.000772	2.173e-05	0.04418
Heschl_R	444	0.000736	9.6e-05	5e-06	444	0.000751	9e-05	4e-06	-1.5e-05	6e-06	-2.8e-05	-3e-06	NO	-2.46168	886	0.014018	0.0254076	1	-0.165217	-0.29694	-0.033402	93.4163	54.6501		-1.923e-05	2.005e-05	0.9196	0.33783	0.000771	2.965e-05	0.001037
Temporal_Sup_L	444	0.006866	0.000588	2.8e-05	444	0.006901	0.000548	2.6e-05	-3.6e-05	3.8e-05	-0.00011	3.9e-05	YES	-0.932255	886	0.351459	0.42468	1	-0.062569	-0.194128	0.069025	97.5043	51.7645		-2.401e-05	0.0001222	0.03862	0.844252	0.006919	0.0001807	4.359e-05
Temporal_Sup_R	444	0.006587	0.000554	2.6e-05	444	0.006628	0.000536	2.5e-05	-4.1e-05	3.7e-05	-0.000113	3.1e-05	YES	-1.11467	886	0.265295	0.330906	1	-0.074812	-0.206381	0.056801	97.0161	52.1094		5.035e-05	0.0001173	0.1843	0.667788	0.006533	0.0001734	0.000208
Temporal_Pole_Sup_L	444	0.002491	0.000245	1.2e-05	444	0.002494	0.000218	1e-05	-3e-06	1.6e-05	-3.4e-05	2.7e-05	YES	-0.201971	886	0.839985	0.877822	1	-0.013555	-0.145096	0.117995	99.4592	50.3824		-8.782e-05	4.977e-05	3.113	0.0779961	0.002622	7.36e-05	0.003502
Temporal_Pole_Sup_R	444	0.002583	0.000267	1.3e-05	444	0.002608	0.000234	1.1e-05	-2.5e-05	1.7e-05	-5.8e-05	8e-06	YES	-1.49359	886	0.135639	0.194248	1	-0.100243	-0.231842	0.031413	96.0026	52.8254		-0.0001881	5.365e-05	12.3	0.000476081	0.002872	7.932e-05	0.01369
Temporal_Mid_L	444	0.013285	0.000919	4.4e-05	444	0.013365	0.000857	4.1e-05	-8e-05	6e-05	-0.000197	3.7e-05	YES	-1.34172	886	0.18003	0.248613	1	-0.09005	-0.221636	0.041586	96.4087	52.5385		3.862e-05	0.0001912	0.04079	0.839981	0.01327	0.0002827	4.604e-05
Temporal_Mid_R	444	0.009772	0.000859	4.1e-05	444	0.009839	0.000854	4.1e-05	-6.7e-05	5.8e-05	-0.00018	4.6e-05	YES	-1.16778	886	0.243208	0.310023	1	-0.078376	-0.209948	0.05324	96.8741	52.2098		-0.000127	0.0001843	0.4751	0.490852	0.009992	0.0002725	0.0005359
Temporal_Pole_Mid_L	444	0.002059	0.000241	1.1e-05	444	0.002094	0.000227	1.1e-05	-3.5e-05	1.6e-05	-6.6e-05	-4e-06	NO	-2.22939	886	0.026038	0.0416361	1	-0.149627	-0.281314	-0.017856	94.0363	54.213		-0.0001682	5.016e-05	11.24	0.000833181	0.002324	7.417e-05	0.01253
Temporal_Pole_Mid_R	444	0.002238	0.000273	1.3e-05	444	0.002278	0.000253	1.2e-05	-4e-05	1.8e-05	-7.5e-05	-5e-06	NO	-2.27378	886	0.023217	0.037932	1	-0.152606	-0.2843	-0.020826	93.9178	54.2966		-0.0001188	5.654e-05	4.411	0.0359881	0.002433	8.361e-05	0.004954
Temporal_Inf_L	444	0.009637	0.000695	3.3e-05	444	0.009535	0.000616	2.9e-05	0.000102	4.4e-05	1.5e-05	0.000188	NO	2.31122	886	0.021049	0.0353867	1	0.155119	0.023333	0.286818	93.8178	54.3671		0.0003243	0.0001412	5.278	0.0218325	0.009109	0.0002087	0.005922
Temporal_Inf_R	444	0.008369	0.000698	3.3e-05	444	0.008389	0.000667	3.2e-05	-2e-05	4.6e-05	-0.00011	7e-05	YES	-0.4426	886	0.658163	0.720254	1	-0.029705	-0.161248	0.101856	98.815	50.8379		4.834e-06	0.0001467	0.001086	0.973718	0.008372	0.0002169	1.226e-06
Cerebelum_Crus1_L	444	0.006949	0.000786	3.7e-05	444	0.00707	0.000763	3.6e-05	-0.000121	5.2e-05	-0.000223	-1.9e-05	NO	-2.32263	886	0.020425	0.0348426	1	-0.155885	-0.287585	-0.024095	93.7874	54.3885		-0.001151	0.0001624	50.23	2.789e-12	0.008702	0.0002402	0.05365
Cerebelum_Crus1_R	444	0.005616	0.000687	3.3e-05	444	0.005656	0.000642	3e-05	-4e-05	4.5e-05	-0.000127	4.8e-05	YES	-0.89468	886	0.371201	0.439381	1	-0.060047	-0.191604	0.071544	97.6048	51.6934		-0.000983	0.0001391	49.95	3.195e-12	0.007081	0.0002057	0.05337
Cerebelum_Crus2_L	444	0.004621	0.000689	3.3e-05	444	0.005165	0.000643	3.1e-05	-0.000544	4.5e-05	-0.000632	-0.000456	NO	-12.1672	886	1.31897e-31	7.656e-30	1.53e-29	-0.816609	-0.953324	-0.679468	68.305	71.8175		-0.0022	0.0001359	261.9	1e-15	0.008128	0.000201	0.2281
Cerebelum_Crus2_R	444	0.003354	0.000577	2.7e-05	444	0.003812	0.000543	2.6e-05	-0.000458	3.8e-05	-0.000532	-0.000385	NO	-12.1968	886	9.66968e-32	7.656e-30	1.12168e-29	-0.818593	-0.955333	-0.681426	68.2322	71.8649		-0.001927	0.0001129	291.6	1e-15	0.006417	0.0001669	0.2476
Cerebelum_3_L	444	0.000242	3.7e-05	2e-06	444	0.000234	3.6e-05	2e-06	9e-06	2e-06	4e-06	1.4e-05	NO	3.59903	886	0.000337	0.000849826	0.039092	0.241551	0.10946	0.373507	90.3869	56.781		-1.293e-05	7.904e-06	2.676	0.10223	0.000257	1.169e-05	0.003011
Cerebelum_3_R	444	0.000423	5.1e-05	2e-06	444	0.000427	5e-05	2e-06	-4e-06	3e-06	-1.1e-05	2e-06	YES	-1.30021	886	0.193867	0.261495	1	-0.087264	-0.218845	0.044367	96.5198	52.4601		-5.632e-05	1.076e-05	27.39	2.07355e-07	0.000507	1.591e-05	0.02999
Cerebelum_4_5_L	444	0.002965	0.000288	1.4e-05	444	0.002967	0.000297	1.4e-05	-2e-06	2e-05	-4e-05	3.7e-05	YES	-0.098986	886	0.921172	0.92184	1	-0.006643	-0.138185	0.124903	99.735	50.1874		-0.0003361	6.179e-05	29.6	6.89026e-08	0.00346	9.136e-05	0.03232
Cerebelum_4_5_R	444	0.002828	0.000227	1.1e-05	444	0.002806	0.000232	1.1e-05	2.2e-05	1.5e-05	-8e-06	5.3e-05	YES	1.44815	886	0.147929	0.209265	1	0.097193	-0.034456	0.228788	96.1241	52.7396		-0.0002086	4.887e-05	18.22	2.1838e-05	0.003123	7.226e-05	0.02015
Cerebelum_6_L	444	0.005811	0.000492	2.3e-05	444	0.005922	0.000518	2.5e-05	-0.000111	3.4e-05	-0.000178	-4.5e-05	NO	-3.28151	886	0.001073	0.00244055	0.124468	-0.220241	-0.352122	-0.088236	91.2314	56.1879		-0.0009119	0.0001048	75.69	1e-15	0.007208	0.000155	0.0787
Cerebelum_6_R	444	0.006152	0.000542	2.6e-05	444	0.006204	0.000548	2.6e-05	-5.1e-05	3.7e-05	-0.000123	2.1e-05	YES	-1.40192	886	0.16129	0.225417	1	-0.094091	-0.22568	0.037553	96.2477	52.6523		-0.0007758	0.0001143	46.03	2.124e-11	0.007319	0.0001691	0.04939
Cerebelum_7b_L	444	0.001352	0.000195	9e-06	444	0.001478	0.000182	9e-06	-0.000125	1.3e-05	-0.00015	-0.0001	NO	-9.89329	886	5.82399e-22	1.35024e-20	6.75583e-20	-0.663994	-0.798944	-0.528688	73.9892	68.0649		-0.0004985	3.93e-05	160.8	1e-15	0.002148	5.812e-05	0.1536
Cerebelum_7b_R	444	0.001004	0.000177	8e-06	444	0.001142	0.000169	8e-06	-0.000138	1.2e-05	-0.000161	-0.000115	NO	-11.9026	886	2.07567e-30	8.04267e-29	2.40778e-28	-0.798848	-0.935339	-0.661938	68.9581	71.3919		-0.0005482	3.554e-05	237.9	1e-15	0.001879	5.256e-05	0.2117
Cerebelum_8_L	444	0.005039	0.000606	2.9e-05	444	0.005135	0.000531	2.5e-05	-9.6e-05	3.8e-05	-0.000171	-2.1e-05	NO	-2.51799	886	0.011978	0.0227778	1	-0.168996	-0.300728	-0.037169	93.266	54.756		-0.0008515	0.0001196	50.7	2.23e-12	0.006339	0.0001768	0.05412
Cerebelum_8_R	444	0.005453	0.0007	3.3e-05	444	0.005622	0.000649	3.1e-05	-0.000169	4.5e-05	-0.000258	-8e-05	NO	-3.73965	886	0.000196	0.000505244	0.022736	-0.250989	-0.382981	-0.118857	90.0132	57.0433		-0.001047	0.0001419	54.43	3.7e-13	0.007077	0.0002098	0.05788
Cerebelum_9_L	444	0.002062	0.000303	1.4e-05	444	0.002105	0.000266	1.3e-05	-4.3e-05	1.9e-05	-8e-05	-5e-06	NO	-2.22694	886	0.026202	0.0416361	1	-0.149462	-0.281149	-0.017694	94.0429	54.2084		-0.0003838	6.009e-05	40.79	2.7376e-10	0.002648	8.886e-05	0.04401
Cerebelum_9_R	444	0.001894	0.000256	1.2e-05	444	0.001921	0.000224	1.1e-05	-2.8e-05	1.6e-05	-5.9e-05	4e-06	YES	-1.70835	886	0.087921	0.129099	1	-0.114657	-0.246277	0.017029	95.4284	53.2309		-0.0003194	5.074e-05	39.61	4.87182e-10	0.002377	7.503e-05	0.04279
Cerebelum_10_L	444	0.000139	2.7e-05	1e-06	444	0.000147	2.4e-05	1e-06	-8e-06	2e-06	-1.1e-05	-4e-06	NO	-4.50149	886	8e-06	2.81212e-05	0.000928	-0.30212	-0.43433	-0.169743	87.9928	58.4583		-2.791e-05	5.464e-06	26.09	3.98689e-07	0.000184	8.08e-06	0.02861
Cerebelum_10_R	444	0.000152	2.8e-05	1e-06	444	0.000157	2.7e-05	1e-06	-5e-06	2e-06	-9e-06	-2e-06	NO	-2.90345	886	0.003782	0.0076967	0.438712	-0.194867	-0.326669	-0.062955	92.2382	55.4798		-2.56e-05	5.962e-06	18.44	1.95065e-05	0.000191	8.815e-06	0.02038
Vermis_1_2	444	9.4e-05	1.6e-05	7.442929e -7	444	9.1e-05	1.6e-05	7.380223e -7	2e-06	1e-06	2.543648E -7	4e-06	NO	2.20532	886	0.027688	0.0434028	1	0.148011	0.016247	0.279696	94.1006	54.1677		-1.007e-05	3.349e-06	9.045	0.00270868	0.000107	4.952e-06	0.01011
Vermis_3	444	0.000464	6e-05	3e-06	444	0.000455	6.3e-05	3e-06	9e-06	4e-06	1e-06	1.8e-05	NO	2.29293	886	0.022085	0.036598	1	0.153892	0.022109	0.285588	93.8667	54.3327		-4.261e-05	1.314e-05	10.52	0.00122622	0.000522	1.943e-05	0.01173
Vermis_4_5	444	0.001539	0.000165	8e-06	444	0.001526	0.000178	8e-06	1.3e-05	1.2e-05	-1e-05	3.6e-05	YES	1.11571	886	0.26485	0.330906	1	0.074881	-0.056731	0.206451	97.0134	52.1114		-0.0001411	3.667e-05	14.8	0.000128181	0.00174	5.422e-05	0.01643
Vermis_6	444	0.000926	0.000109	5e-06	444	0.000948	0.000105	5e-06	-2.3e-05	7e-06	-3.7e-05	-9e-06	NO	-3.14264	886	0.00173	0.0037163	0.20068	-0.21092	-0.342771	-0.078949	91.6011	55.928		-0.0001784	2.244e-05	63.15	6e-15	0.001199	3.319e-05	0.06654
Vermis_7	444	0.000485	5.9e-05	3e-06	444	0.000515	5.6e-05	3e-06	-2.9e-05	4e-06	-3.7e-05	-2.2e-05	NO	-7.58529	886	8.38053e-14	7.47754e-13	9.72141e-12	-0.509092	-0.642614	-0.375289	79.9074	64.057		-0.0001369	1.192e-05	132	1e-15	0.000701	1.762e-05	0.1297
Vermis_8	444	0.000688	8.5e-05	4e-06	444	0.000711	7.5e-05	4e-06	-2.3e-05	5e-06	-3.4e-05	-1.3e-05	NO	-4.28376	886	2e-05	6.44444e-05	0.00232	-0.287507	-0.41965	-0.155203	88.5695	58.0549		-0.0001534	1.671e-05	84.27	1e-15	0.000924	2.471e-05	0.08685
Vermis_9	444	0.000521	7.6e-05	4e-06	444	0.000527	7.1e-05	3e-06	-6e-06	5e-06	-1.6e-05	3e-06	YES	-1.2867	886	0.198534	0.263831	1	-0.086358	-0.217939	0.045272	96.5559	52.4346		-7.348e-05	1.565e-05	22.03	3.10292e-06	0.000632	2.315e-05	0.02427
Vermis_10	444	6.2e-05	1.6e-05	7.377305e -7	444	6.1e-05	1.2e-05	5.465622e -7	1e-06	9.181375E -7	-6.867987E -7	3e-06	YES	1.21461	886	0.224838	0.293047	1	0.081519	-0.050103	0.213095	96.7488	52.2983		-4.424e-06	2.939e-06	2.266	0.132611	6.782e-05	4.346e-06	0.002551

## Sheet: Supplementary table 4
PCP DATA
Brain region		Descriptive statistics and mean comparisons																							TIV regression
	N males	Mean Males (CC)	SD Males	SE males	N Females	Mean Females (CC)	SD Females	SE Females	Mean diference	SE diference	lower limit mean difference	upper limit mean difference	95%CI includes 0?	t ratio	df	Uncorrected p value	B-H adjusted p	Bonferroni adjusted p	Cohen's d	d lower limit	d upper limit	OVL1	PS		slope	SE slope	F (1,886)	p value	intercept	SE intercept	r2
TIV	---	---	---	---	---	---	---	---	---	---	---	---	---	---	---	---	---	---	---	---	---	---	---		---	---	---	---	---	---	---
Precentral_L	444	0.009153	0.000793	3.8e-05	444	0.009149	0.000797	3.8e-05	4e-06	5.3e-05	-0.000101	0.000109	YES	0.076236	886	0.939249	0.955727	1	0.005117	-0.126429	0.13666	99.7959	50.1443		2.084e-05	0.0001709	0.01487	0.902988	0.00912	0.0002527	1.678e-05
Precentral_R	444	0.01459	0.001269	6e-05	444	0.014727	0.001275	6.1e-05	-0.000138	8.5e-05	-0.000305	3e-05	YES	-1.61433	886	0.106811	0.198993	1	-0.108347	-0.239958	0.023324	95.6797	53.0534		6.03e-05	0.0002738	0.04849	0.825767	0.01457	0.0004049	5.472e-05
Frontal_Sup_L	444	0.012791	0.001147	5.4e-05	444	0.012925	0.001092	5.2e-05	-0.000134	7.5e-05	-0.000281	1.4e-05	YES	-1.78206	886	0.075082	0.161287	1	-0.119604	-0.251233	0.012092	95.2313	53.3699		1.455e-05	0.0002412	0.003642	0.951892	0.01284	0.0003566	4.111e-06
Frontal_Sup_R	444	0.010086	0.00084	4e-05	444	0.010168	0.000792	3.8e-05	-8.2e-05	5.5e-05	-0.000189	2.6e-05	YES	-1.49194	886	0.13607	0.246627	1	-0.100133	-0.231731	0.031524	96.0069	52.8223		1.648e-05	0.0001757	0.008798	0.925291	0.0101	0.0002598	9.93e-06
Frontal_Sup_Orb_L	444	0.004262	0.000359	1.7e-05	444	0.004349	0.000351	1.7e-05	-8.7e-05	2.4e-05	-0.000134	-4e-05	NO	-3.65359	886	0.000274	0.002436	0.031784	-0.245213	-0.377182	-0.113105	90.2419	56.8828		1.294e-05	7.687e-05	0.02834	0.866349	0.004287	0.0001137	3.199e-05
Frontal_Sup_Orb_R	444	0.005376	0.000454	2.2e-05	444	0.005501	0.000396	1.9e-05	-0.000125	2.9e-05	-0.000181	-6.9e-05	NO	-4.37492	886	1.4e-05	0.000348	0.001624	-0.293625	-0.425796	-0.161291	88.328	58.2239		1.38e-05	9.255e-05	0.02223	0.881507	0.005418	0.0001369	2.509e-05
Frontal_Mid_L	444	0.01542	0.001235	5.9e-05	444	0.015449	0.001151	5.5e-05	-2.9e-05	8e-05	-0.000186	0.000128	YES	-0.361047	886	0.71815	0.81672	1	-0.024232	-0.155774	0.107323	99.0333	50.6835		3.38e-05	0.0002566	0.01736	0.895204	0.01538	0.0003794	1.959e-05
Frontal_Mid_R	444	0.012008	0.001037	4.9e-05	444	0.012126	0.001021	4.8e-05	-0.000118	6.9e-05	-0.000254	1.7e-05	YES	-1.71374	886	0.086926	0.173852	1	-0.115019	-0.24664	0.016668	95.4139	53.2411		5.098e-05	0.0002216	0.05293	0.818094	0.01199	0.0003277	5.974e-05
Frontal_Mid_Orb_L	444	0.009144	0.000949	4.5e-05	444	0.00938	0.000804	3.8e-05	-0.000236	5.9e-05	-0.000352	-0.00012	NO	-3.99715	886	6.9e-05	0.000889333	0.008004	-0.268271	-0.400332	-0.13606	89.3295	57.5226		7.702e-05	0.0001907	0.1632	0.686335	0.009149	0.0002819	0.0001842
Frontal_Mid_Orb_R	444	0.004678	0.000521	2.5e-05	444	0.00481	0.000451	2.1e-05	-0.000132	3.3e-05	-0.000196	-6.8e-05	NO	-4.03177	886	6e-05	0.00087	0.00696	-0.270594	-0.402665	-0.138373	89.2377	57.587		3.02e-05	0.0001057	0.08162	0.775179	0.0047	0.0001563	9.211e-05
Frontal_Inf_Oper_L	444	0.007938	0.000815	3.9e-05	444	0.008016	0.000796	3.8e-05	-7.8e-05	5.4e-05	-0.000184	2.8e-05	YES	-1.44849	886	0.147833	0.263825	1	-0.097217	-0.228811	0.034433	96.1231	52.7403		3.708e-05	0.0001734	0.04573	0.830715	0.007922	0.0002564	5.161e-05
Frontal_Inf_Oper_R	444	0.008496	0.000871	4.1e-05	444	0.008591	0.000892	4.2e-05	-9.5e-05	5.9e-05	-0.000211	2.1e-05	YES	-1.60854	886	0.108074	0.198993	1	-0.107958	-0.239569	0.023713	95.6952	53.0425		3.142e-05	0.0001897	0.02742	0.868522	0.008497	0.0002806	3.095e-05
Frontal_Inf_Tri_L	444	0.021946	0.002237	0.000106	444	0.022318	0.002024	9.6e-05	-0.000372	0.000143	-0.000653	-9.1e-05	NO	-2.6002	886	0.009472	0.0333193	1	-0.174514	-0.30626	-0.04267	93.0467	54.9105		0.000138	0.0004603	0.08986	0.76442	0.02193	0.0006807	0.0001014
Frontal_Inf_Tri_R	444	0.011532	0.001271	6e-05	444	0.011761	0.001138	5.4e-05	-0.000229	8.1e-05	-0.000388	-7e-05	NO	-2.82767	886	0.004794	0.0222442	0.556104	-0.189781	-0.321568	-0.057887	92.4402	55.3376		7.724e-05	0.0002605	0.0879	0.766939	0.01153	0.0003852	9.92e-05
Frontal_Inf_Orb_L	444	0.00799	0.000661	3.1e-05	444	0.008092	0.000605	2.9e-05	-0.000102	4.3e-05	-0.000185	-1.8e-05	NO	-2.3907	886	0.017024	0.047665	1	-0.160453	-0.292164	-0.028651	93.6057	54.5166		2.702e-05	0.0001366	0.03915	0.843203	0.008001	0.0002019	4.418e-05
Frontal_Inf_Orb_R	444	0.007168	0.000737	3.5e-05	444	0.007291	0.000662	3.1e-05	-0.000123	4.7e-05	-0.000215	-3e-05	NO	-2.6053	886	0.009333	0.0333193	1	-0.174856	-0.306603	-0.043011	93.0331	54.9201		5.343e-05	0.0001512	0.1249	0.723911	0.007151	0.0002236	0.0001409
Rolandic_Oper_L	444	0.003515	0.000327	1.6e-05	444	0.003577	0.000313	1.5e-05	-6.2e-05	2.1e-05	-0.000105	-2e-05	NO	-2.90911	886	0.003715	0.0182265	0.43094	-0.195247	-0.32705	-0.063334	92.2231	55.4904		8.288e-06	6.907e-05	0.0144	0.904524	0.003534	0.0001021	1.625e-05
Rolandic_Oper_R	444	0.002313	0.00021	1e-05	444	0.002364	0.00022	1e-05	-5.1e-05	1.4e-05	-8e-05	-2.3e-05	NO	-3.56231	886	0.000387	0.00264071	0.044892	-0.239087	-0.371034	-0.107004	90.4845	56.7125		8.664e-07	4.656e-05	0.0003463	0.985156	0.002337	6.884e-05	3.909e-07
Supp_Motor_Area_L	444	0.005559	0.000576	2.7e-05	444	0.005574	0.000528	2.5e-05	-1.5e-05	3.7e-05	-8.8e-05	5.8e-05	YES	-0.399013	886	0.68998	0.792452	1	-0.02678	-0.158323	0.104778	98.9317	50.7554		1.4e-05	0.0001188	0.01389	0.906207	0.005546	0.0001757	1.568e-05
Supp_Motor_Area_R	444	0.005421	0.000502	2.4e-05	444	0.005432	0.000498	2.4e-05	-1.2e-05	3.4e-05	-7.7e-05	5.4e-05	YES	-0.345604	886	0.729722	0.821823	1	-0.023195	-0.154738	0.108359	99.0747	50.6543		1.41e-06	0.0001075	0.0001721	0.989535	0.005424	0.0001589	1.943e-07
Olfactory_L	444	0.000342	2.8e-05	1e-06	444	0.000337	2.9e-05	1e-06	5e-06	2e-06	1e-06	9e-06	NO	2.69734	886	0.007122	0.02908	0.826152	0.181034	0.049169	0.312797	92.7876	55.093		-1.154e-06	6.183e-06	0.03483	0.851997	0.000341	9.142e-06	3.931e-05
Olfactory_R	444	0.001263	9.8e-05	5e-06	444	0.001258	9.7e-05	5e-06	5e-06	7e-06	-7e-06	1.8e-05	YES	0.822128	886	0.411225	0.560867	1	0.055178	-0.076407	0.186731	97.799	51.5561		1.414e-06	2.1e-05	0.004534	0.946329	0.001259	3.105e-05	5.118e-06
Frontal_Sup_Medial_L	444	0.012173	0.001042	4.9e-05	444	0.012231	0.001017	4.8e-05	-5.8e-05	6.9e-05	-0.000194	7.7e-05	YES	-0.845531	886	0.398042	0.552754	1	-0.056748	-0.188303	0.074838	97.7364	51.6004		3.071e-05	0.0002214	0.01923	0.88973	0.01216	0.0003274	2.171e-05
Frontal_Sup_Medial_R	444	0.008387	0.000661	3.1e-05	444	0.008466	0.000578	2.7e-05	-7.8e-05	4.2e-05	-0.00016	3e-06	YES	-1.87903	886	0.060569	0.132566	1	-0.126112	-0.257752	0.005598	94.9722	53.5528		1.902e-05	0.0001337	0.02023	0.886931	0.008398	0.0001977	2.283e-05
Frontal_Med_Orb_L	444	0.002347	0.000223	1.1e-05	444	0.002395	0.000215	1e-05	-4.8e-05	1.5e-05	-7.7e-05	-2e-05	NO	-3.2893	886	0.001044	0.0060552	0.121104	-0.220763	-0.352647	-0.088756	91.2107	56.2024		9.056e-06	4.739e-05	0.03651	0.848512	0.002358	7.008e-05	4.12e-05
Frontal_Med_Orb_R	444	0.002714	0.000241	1.1e-05	444	0.002769	0.000241	1.1e-05	-5.5e-05	1.6e-05	-8.7e-05	-2.4e-05	NO	-3.41571	886	0.000665	0.00428556	0.07714	-0.229247	-0.36116	-0.097206	90.8744	56.4387		4.101e-06	5.216e-05	0.006181	0.937355	0.002735	7.713e-05	6.976e-06
Rectus_L	444	0.001915	0.000185	9e-06	444	0.001952	0.000196	9e-06	-3.7e-05	1.3e-05	-6.2e-05	-1.2e-05	NO	-2.90443	886	0.003771	0.0182265	0.437436	-0.194933	-0.326735	-0.063021	92.2356	55.4816		1.463e-06	4.113e-05	0.001265	0.97164	0.001931	6.081e-05	1.427e-06
Rectus_R	444	0.001953	0.000221	1e-05	444	0.001994	0.000234	1.1e-05	-4e-05	1.5e-05	-7e-05	-1e-05	NO	-2.63924	886	0.008455	0.0326927	0.98078	-0.177134	-0.308887	-0.045282	92.9426	54.9838		-3.055e-06	4.906e-05	0.003878	0.950356	0.001978	7.254e-05	4.377e-06
Insula_L	444	0.052656	0.003804	0.000181	444	0.052721	0.003371	0.00016	-6.5e-05	0.000241	-0.000538	0.000408	YES	-0.269491	886	0.787614	0.870126	1	-0.018087	-0.149629	0.113465	99.2784	50.5102		0.0001414	0.0007725	0.03351	0.854788	0.05248	0.001142	3.782e-05
Insula_R	444	0.031061	0.00246	0.000117	444	0.031394	0.002232	0.000106	-0.000333	0.000158	-0.000643	-2.4e-05	NO	-2.1136	886	0.034829	0.0824523	1	-0.141855	-0.273524	-0.010107	94.3455	53.995		0.000106	0.0005061	0.04386	0.834163	0.03107	0.0007484	4.95e-05
Cingulum_Ant_L	444	0.010004	0.000862	4.1e-05	444	0.010153	0.000785	3.7e-05	-0.000149	5.5e-05	-0.000257	-4e-05	NO	-2.69043	886	0.00727	0.02908	0.84332	-0.18057	-0.312332	-0.048706	92.8061	55.08		3.36e-05	0.0001779	0.03566	0.850264	0.01003	0.0002631	4.025e-05
Cingulum_Ant_R	444	0.004995	0.000454	2.2e-05	444	0.005046	0.000422	2e-05	-5.1e-05	2.9e-05	-0.000109	7e-06	YES	-1.73751	886	0.082645	0.171193	1	-0.116614	-0.248237	0.015073	95.3504	53.2859		1.933e-05	9.438e-05	0.04195	0.83777	0.004992	0.0001396	4.734e-05
Cingulum_Mid_L	444	0.013956	0.000984	4.7e-05	444	0.014112	0.000947	4.5e-05	-0.000156	6.5e-05	-0.000283	-2.9e-05	NO	-2.40521	886	0.016367	0.0474643	1	-0.161427	-0.29314	-0.029621	93.567	54.5439		4.265e-05	0.0002083	0.04193	0.837806	0.01397	± 0.000308	4.732e-05
Cingulum_Mid_R	444	0.007701	0.000554	2.6e-05	444	0.007788	0.000556	2.6e-05	-8.7e-05	3.7e-05	-0.00016	-1.4e-05	NO	-2.33789	886	0.019615	0.0529149	1	-0.156909	-0.288612	-0.025117	93.7467	54.4173		1.836e-05	0.0001197	0.02353	0.878128	0.007717	0.0001769	2.655e-05
Cingulum_Post_L	444	0.000369	4.2e-05	2e-06	444	0.000369	4.2e-05	2e-06	-3.54029e-07	3e-06	-6e-06	5e-06	YES	-0.126257	886	0.899557	0.944563	1	-0.008474	-0.140014	0.123072	99.6619	50.239		-6.749e-07	8.981e-06	0.005648	0.940111	0.000369	1.328e-05	6.374e-06
Cingulum_Post_R	444	4.8e-05	6e-06	3.060870e -7	444	4.8e-05	6e-06	2.701008e -7	3.1059e-07	4.082201e -7	-4.906018e -7	1e-06	YES	0.760838	886	0.446956	0.589169	1	0.051064	-0.080516	0.182616	97.9631	51.4402		1.338e-07	1.308e-06	0.01047	0.918527	4.803e-05	1.934e-06	1.182e-05
Hippocampus_L	444	0.01839	0.000942	4.5e-05	444	0.018284	0.000996	4.7e-05	0.000106	6.5e-05	-2.2e-05	0.000233	YES	1.62273	886	0.105004	0.198993	1	0.10891	-0.022762	0.240521	95.6573	53.0693		8.12e-07	0.0002088	1.513e-05	0.996897	0.01834	0.0003087	1.708e-08
Hippocampus_R	444	0.01465	0.000921	4.4e-05	444	0.014516	0.000901	4.3e-05	0.000134	6.1e-05	1.4e-05	0.000254	NO	2.18421	886	0.029208	0.070586	1	0.146595	0.014832	0.278276	94.1569	54.128		3.439e-07	0.0001964	3.067e-06	0.998603	0.01458	0.0002904	3.461e-09
ParaHippocampal_L	444	0.005531	0.00034	1.6e-05	444	0.005478	0.000325	1.5e-05	5.3e-05	2.2e-05	9e-06	9.7e-05	NO	2.38565	886	0.017258	0.047665	1	0.160114	0.028314	0.291825	93.6192	54.5071		1.986e-06	7.175e-05	0.0007657	0.97793	0.005501	0.0001061	8.643e-07
ParaHippocampal_R	444	0.005291	0.000341	1.6e-05	444	0.005225	0.000315	1.5e-05	6.7e-05	2.2e-05	2.3e-05	0.00011	NO	3.02527	886	0.002556	0.0134771	0.296496	0.203043	0.071103	0.334868	91.9136	55.7081		6.985e-07	7.093e-05	9.699e-05	0.992145	0.005257	0.0001049	1.095e-07
Amygdala_L	444	0.002715	0.000176	8e-06	444	0.002673	0.000169	8e-06	4.3e-05	1.2e-05	2e-05	6.5e-05	NO	3.68477	886	0.000243	0.002436	0.028188	0.247306	0.11519	0.379284	90.159	56.941		1.372e-06	3.737e-05	0.001348	0.970716	0.002692	5.527e-05	1.522e-06
Amygdala_R	444	0.002945	0.000186	9e-06	444	0.0029	0.00018	9e-06	4.4e-05	1.2e-05	2e-05	6.9e-05	NO	3.61701	886	0.000315	0.002436	0.03654	0.242758	0.110661	0.374719	90.3391	56.8146		-9.664e-07	3.963e-05	0.0005947	0.98055	0.002924	5.859e-05	6.712e-07
Calcarine_L	444	0.008623	0.001054	5e-05	444	0.008632	0.001036	4.9e-05	-9e-06	7e-05	-0.000147	0.000129	YES	-0.127685	886	0.898427	0.944563	1	-0.00857	-0.140113	0.122979	99.6581	50.2418		-3.939e-05	0.0002247	0.03073	0.86089	0.008685	0.0003323	3.468e-05
Calcarine_R	444	0.002699	0.000408	1.9e-05	444	0.002719	0.000416	2e-05	-2e-05	2.8e-05	-7.4e-05	3.4e-05	YES	-0.72326	886	0.469711	0.592244	1	-0.048542	-0.180094	0.083037	98.0636	51.3691		-2.133e-05	8.854e-05	0.05803	0.809699	0.00274	0.0001309	6.549e-05
Cuneus_L	444	0.002967	0.000346	1.6e-05	444	0.002911	0.000306	1.5e-05	5.6e-05	2.2e-05	1.3e-05	9.9e-05	NO	2.54704	886	0.011032	0.0360921	1	0.170946	0.039114	0.302683	93.1885	54.8106		1.128e-06	7.04e-05	0.0002566	0.987223	0.002937	0.0001041	2.896e-07
Cuneus_R	444	0.002241	0.000254	1.2e-05	444	0.002239	0.000257	1.2e-05	2e-06	1.7e-05	-3.2e-05	3.5e-05	YES	0.100292	886	0.920135	0.944563	1	0.006731	-0.124815	0.138273	99.7315	50.1899		-7.736e-06	5.491e-05	0.01985	0.887995	0.002252	8.119e-05	2.24e-05
Lingual_L	444	0.011545	0.000874	4.1e-05	444	0.011503	0.000844	4e-05	4.2e-05	5.8e-05	-7.1e-05	0.000156	YES	0.733764	886	0.463287	0.590564	1	0.049247	-0.082333	0.180799	98.0355	51.389		-2.473e-05	0.0001848	0.01791	0.893575	0.01156	0.0002732	2.021e-05
Lingual_R	444	0.008733	0.000622	3e-05	444	0.008733	0.000612	2.9e-05	4.52975e-07	4.1e-05	-8.1e-05	8.2e-05	YES	0.010938	886	0.991275	0.991275	1	0.000734	-0.13081	0.132278	99.9707	50.0207		-1.237e-05	0.0001326	0.008693	0.925739	0.008751	0.0001961	9.811e-06
Occipital_Sup_L	444	0.002156	0.000227	1.1e-05	444	0.002164	0.000252	1.2e-05	-7e-06	1.6e-05	-3.9e-05	2.4e-05	YES	-0.448051	886	0.654226	0.769126	1	-0.030071	-0.161614	0.10149	98.8004	50.8482		-9.026e-06	5.154e-05	0.03067	0.861026	0.002173	7.621e-05	3.461e-05
Occipital_Sup_R	444	0.006179	0.000641	3e-05	444	0.006254	0.000652	3.1e-05	-7.5e-05	4.3e-05	-0.00016	1.1e-05	YES	-1.7196	886	0.085855	0.173852	1	-0.115412	-0.247033	0.016276	95.3983	53.2521		-2.97e-05	0.0001392	0.04549	0.831161	0.00626	0.0002059	5.134e-05
Occipital_Mid_L	444	0.005463	0.000455	2.2e-05	444	0.005538	0.000469	2.2e-05	-7.5e-05	3.1e-05	-0.000136	-1.4e-05	NO	-2.41693	886	0.015853	0.0473577	1	-0.162214	-0.293929	-0.030406	93.5357	54.566		-2.391e-05	9.97e-05	0.0575	0.810545	0.005536	0.0001474	6.49e-05
Occipital_Mid_R	444	0.006117	0.000622	3e-05	444	0.006122	0.000589	2.8e-05	-4e-06	4.1e-05	-8.4e-05	7.5e-05	YES	-0.107309	886	0.914568	0.944563	1	-0.007202	-0.138745	0.124344	99.7127	50.2032		-6.73e-06	0.0001302	0.002673	0.958775	0.006129	0.0001925	3.017e-06
Occipital_Inf_L	444	0.000801	9.5e-05	5e-06	444	0.0008	0.000101	5e-06	6.98489e-07	7e-06	-1.2e-05	1.4e-05	YES	0.105855	886	0.915722	0.944563	1	0.007105	-0.124441	0.138647	99.7166	50.2004		-2.022e-06	2.113e-05	0.009155	0.923797	0.000803	3.125e-05	1.033e-05
Occipital_Inf_R	444	0.000628	0.000112	5e-06	444	0.000618	0.00011	5e-06	1e-05	7e-06	-5e-06	2.5e-05	YES	1.3479	886	0.178037	0.290877	1	0.090465	-0.041172	0.222051	96.3922	52.5502		1.052e-05	2.387e-05	0.1941	0.659615	0.000607	3.53e-05	0.0002191
Fusiform_L	444	0.009086	0.000618	2.9e-05	444	0.009038	0.000578	2.7e-05	4.8e-05	4e-05	-3.1e-05	0.000126	YES	1.18537	886	0.236189	0.370242	1	0.079557	-0.052062	0.211131	96.827	52.2431		8.992e-06	0.0001287	0.004886	0.944291	0.009049	0.0001902	5.514e-06
Fusiform_R	444	0.006539	0.000447	2.1e-05	444	0.006466	0.000394	1.9e-05	7.3e-05	2.8e-05	1.8e-05	0.000129	NO	2.5896	886	0.009766	0.0333193	1	0.173803	0.041961	0.305547	93.075	54.8906		7.167e-06	9.094e-05	0.006211	0.937201	0.006492	0.0001345	7.01e-06
Postcentral_L	444	0.026842	0.002045	9.7e-05	444	0.027067	0.002042	9.7e-05	-0.000225	0.000137	-0.000495	4.4e-05	YES	-1.64329	886	0.100677	0.197941	1	-0.110291	-0.241904	0.021385	95.6023	53.1081		2.107e-05	0.0004399	0.002295	0.961805	0.02692	0.0006505	2.59e-06
Postcentral_R	444	0.01732	0.001586	7.5e-05	444	0.017426	0.001593	7.6e-05	-0.000106	0.000107	-0.000315	0.000103	YES	-0.994406	886	0.320297	0.464431	1	-0.06674	-0.198304	0.064859	97.338	51.882		2.194e-05	0.0003419	0.004119	0.948841	0.01734	0.0005055	4.649e-06
Parietal_Sup_L	444	0.012525	0.001239	5.9e-05	444	0.01256	0.00126	6e-05	-3.5e-05	8.4e-05	-0.0002	0.00013	YES	-0.417436	886	0.676461	0.784695	1	-0.028016	-0.159559	0.103541	98.8824	50.7903		9.237e-06	0.0002686	0.001183	0.972575	0.01253	0.0003972	1.335e-06
Parietal_Sup_R	444	0.013477	0.001557	7.4e-05	444	0.013418	0.001593	7.6e-05	5.9e-05	0.000106	-0.000149	0.000266	YES	0.556122	886	0.578268	0.69874	1	0.037324	-0.094242	0.168868	98.5111	51.0528		4.346e-05	0.0003386	0.01647	0.897906	0.01338	0.0005007	1.859e-05
Parietal_Inf_L	444	0.038896	0.003487	0.000166	444	0.039079	0.003192	0.000151	-0.000183	0.000224	-0.000623	0.000258	YES	-0.814085	886	0.415815	0.560867	1	-0.054638	-0.186191	0.076946	97.8205	51.5409		0.0001269	0.0007189	0.03118	0.85987	0.0388	0.001063	3.52e-05
Parietal_Inf_R	444	0.02008	0.002443	0.000116	444	0.01985	0.002346	0.000111	0.000231	0.000161	-8.5e-05	0.000546	YES	1.43548	886	0.151505	0.266282	1	0.096343	-0.035305	0.227936	96.158	52.7157		9.91e-05	0.0005154	0.03697	0.847572	0.01982	0.0007621	4.172e-05
SupraMarginal_L	444	0.002391	0.000244	1.2e-05	444	0.002406	0.000238	1.1e-05	-1.5e-05	1.6e-05	-4.7e-05	1.7e-05	YES	-0.913943	886	0.360995	0.510676	1	-0.06134	-0.192898	0.070253	97.5533	51.7298		2.814e-06	5.192e-05	0.002938	0.956785	0.002395	7.677e-05	3.316e-06
SupraMarginal_R	444	0.006354	0.000736	3.5e-05	444	0.006319	0.000732	3.5e-05	3.5e-05	4.9e-05	-6.2e-05	0.000131	YES	0.706218	886	0.480238	0.599007	1	0.047398	-0.084176	0.178946	98.1093	51.3368		-6.961e-07	0.0001578	1.946e-05	0.996481	0.006338	0.0002333	2.197e-08
Angular_L	444	0.00755	0.000794	3.8e-05	444	0.007561	0.000722	3.4e-05	-1.1e-05	5.1e-05	-0.00011	8.9e-05	YES	-0.207271	886	0.835846	0.906151	1	-0.013911	-0.145453	0.117639	99.445	50.3924		2.584e-05	0.0001631	0.0251	0.874155	0.007517	0.0002412	2.833e-05
Angular_R	444	0.023339	0.002687	0.000128	444	0.023279	0.002745	0.00013	6e-05	0.000182	-0.000297	0.000418	YES	0.331793	886	0.740124	0.825523	1	0.022268	-0.109288	0.15381	99.1117	50.6281		4.101e-08	0.000584	4.932e-09	0.999944	0.02331	0.0008635	5.567e-12
Precuneus_L	444	0.006249	0.00054	2.6e-05	444	0.006296	0.000521	2.5e-05	-4.6e-05	3.6e-05	-0.000116	2.3e-05	YES	-1.3031	886	0.192878	0.306491	1	-0.087459	-0.219039	0.044173	96.512	52.4656		6.219e-06	0.0001142	0.002964	0.956594	0.006263	0.0001689	3.346e-06
Precuneus_R	444	0.006679	0.000505	2.4e-05	444	0.0067	0.000495	2.3e-05	-2.2e-05	3.4e-05	-8.7e-05	4.4e-05	YES	-0.643027	886	0.520373	0.642162	1	-0.043157	-0.174704	0.088415	98.2784	51.2172		1.256e-06	0.0001075	0.0001364	0.990683	0.006688	0.000159	1.54e-07
Paracentral_Lobule_L	444	0.003705	0.000533	2.5e-05	444	0.003668	0.000478	2.3e-05	3.7e-05	3.4e-05	-3e-05	0.000103	YES	1.08031	886	0.280297	0.422266	1	0.072506	-0.0591	0.204073	97.1081	52.0445		3.085e-05	0.0001089	0.08031	0.776947	0.003641	0.000161	9.063e-05
Paracentral_Lobule_R	444	0.002696	0.000361	1.7e-05	444	0.002686	0.00033	1.6e-05	1e-05	2.3e-05	-3.5e-05	5.6e-05	YES	0.445027	886	0.656409	0.769126	1	0.029868	-0.101693	0.161411	98.8085	50.8425		8.182e-06	7.437e-05	0.01211	0.912416	0.002679	± 0.00011	1.366e-05
Caudate_L	444	0.014312	0.001241	5.9e-05	444	0.014529	0.001149	5.5e-05	-0.000217	8e-05	-0.000374	-5.9e-05	NO	-2.70148	886	0.007035	0.02908	0.81606	-0.181311	-0.313075	-0.049445	92.7766	55.1007		5.607e-05	0.0002582	0.04716	0.828129	0.01434	0.0003818	5.323e-05
Caudate_R	444	0.017378	0.001431	6.8e-05	444	0.017725	0.001406	6.7e-05	-0.000348	9.5e-05	-0.000535	-0.000161	NO	-3.65288	886	0.000275	0.002436	0.0319	-0.245165	-0.377135	-0.113058	90.2438	56.8815		4.659e-05	0.0003072	0.023	0.879482	0.01748	0.0004542	2.596e-05
Putamen_L	444	0.003851	0.000332	1.6e-05	444	0.003831	0.000317	1.5e-05	2e-05	2.2e-05	-2.3e-05	6.3e-05	YES	0.915927	886	0.359954	0.510676	1	0.061473	-0.07012	0.193031	97.548	51.7336		1.014e-05	6.977e-05	0.02113	0.884467	0.003826	0.0001032	2.384e-05
Putamen_R	444	0.024075	0.001705	8.1e-05	444	0.023866	0.001543	7.3e-05	0.00021	0.000109	-5e-06	0.000424	YES	1.9207	886	0.05509	0.122893	1	0.128909	-0.002808	0.260554	94.8608	53.6314		4.875e-05	0.0003502	0.01938	0.889317	0.0239	0.0005178	2.187e-05
Pallidum_L	444	0.000251	8e-05	4e-06	444	0.000248	8.5e-05	4e-06	3e-06	6e-06	-8e-06	1.4e-05	YES	0.580245	886	0.561897	0.686106	1	0.038944	-0.092624	0.170489	98.4465	51.0985		-4.125e-06	1.775e-05	0.05399	0.816322	0.000255	2.625e-05	6.093e-05
Pallidum_R	444	1.9e-05	3e-06	1.444234e -7	444	1.8e-05	3e-06	1.49585e-07	4.62688e-07	2.07928e-07	5.45999e-08	8.70776e-07	NO	2.22524	886	0.026316	0.0649501	1	0.149348	0.017578	0.281035	94.0474	54.2052		-2.792e-09	6.677e-07	1.749e-05	0.996664	1.851e-05	9.873e-07	1.974e-08
Thalamus_L	444	0.028381	0.003356	0.000159	444	0.029179	0.003204	0.000152	-0.000798	0.00022	-0.00123	-0.000366	NO	-3.6242	886	0.000306	0.002436	0.035496	-0.24324	-0.375203	-0.111142	90.32	56.828		-7.717e-05	0.0007104	0.0118	0.913529	0.02889	0.001051	1.332e-05
Thalamus_R	444	0.017438	0.001883	8.9e-05	444	0.017871	0.001938	9.2e-05	-0.000433	0.000128	-0.000684	-0.000181	NO	-3.37508	886	0.00077	0.00470105	0.08932	-0.226521	-0.358424	-0.094491	90.9824	56.3628		-7.123e-05	0.0004133	0.0297	0.86321	0.01776	0.0006112	3.352e-05
Heschl_L	444	0.003208	0.000364	1.7e-05	444	0.003314	0.000331	1.6e-05	-0.000106	2.3e-05	-0.000152	-6e-05	NO	-4.54589	886	6e-06	0.000348	0.000696	-0.3051	-0.437323	-0.172706	87.8753	58.5404		1.357e-05	7.574e-05	0.0321	0.85784	0.003241	0.000112	3.623e-05
Heschl_R	444	0.000992	0.000129	6e-06	444	0.001007	0.000121	6e-06	-1.5e-05	8e-06	-3.1e-05	2e-06	YES	-1.76138	886	0.078518	0.165602	1	-0.118216	-0.249843	0.013476	95.2866	53.3309		1.753e-06	2.695e-05	0.004228	0.948171	0.000996	3.985e-05	4.772e-06
Temporal_Sup_L	444	0.007172	0.000614	2.9e-05	444	0.007203	0.000572	2.7e-05	-3.1e-05	4e-05	-0.000109	4.7e-05	YES	-0.777592	886	0.437017	0.582689	1	-0.052189	-0.18374	0.079393	97.9182	51.4719		3.811e-06	0.0001276	0.0008922	0.976177	0.007182	0.0001887	1.007e-06
Temporal_Sup_R	444	0.006073	0.00051	2.4e-05	444	0.00612	0.000495	2.3e-05	-4.7e-05	3.4e-05	-0.000114	1.9e-05	YES	-1.40488	886	0.160407	0.26967	1	-0.09429	-0.225879	0.037355	96.2398	52.6579		7.073e-07	0.0001082	4.273e-05	0.994786	0.006096	0.00016	4.823e-08
Temporal_Pole_Sup_L	444	0.003812	0.000374	1.8e-05	444	0.003785	0.000331	1.6e-05	2.7e-05	2.4e-05	-2e-05	7.3e-05	YES	1.13717	886	0.255773	0.394975	1	0.076322	-0.055292	0.207894	96.9559	52.152		1.558e-05	7.59e-05	0.04215	0.837375	0.003776	0.0001122	4.757e-05
Temporal_Pole_Sup_R	444	0.006118	0.000629	3e-05	444	0.006074	0.000541	2.6e-05	4.4e-05	3.9e-05	-3.3e-05	0.000122	YES	1.13001	886	0.258777	0.394975	1	0.075841	-0.055772	0.207412	96.9751	52.1384		4.652e-05	0.0001262	0.136	0.712424	0.006028	0.0001866	0.0001534
Temporal_Mid_L	444	0.013062	0.000904	4.3e-05	444	0.013146	0.000843	4e-05	-8.3e-05	5.9e-05	-0.000198	3.2e-05	YES	-1.41644	886	0.156997	0.268056	1	-0.095065	-0.226657	0.03658	96.2089	52.6797		1.749e-05	0.000188	0.008657	0.92589	0.01308	0.000278	9.771e-06
Temporal_Mid_R	444	0.011089	0.000976	4.6e-05	444	0.011137	0.000966	4.6e-05	-4.8e-05	6.5e-05	-0.000176	8e-05	YES	-0.74177	886	0.458424	0.590564	1	-0.049784	-0.181336	0.081795	98.0141	51.4041		-1.452e-05	0.0002088	0.004836	0.944576	0.01113	0.0003088	5.458e-06
Temporal_Pole_Mid_L	444	0.00511	0.000595	2.8e-05	444	0.005105	0.000551	2.6e-05	5e-06	3.8e-05	-7e-05	8.1e-05	YES	0.13923	886	0.8893	0.944563	1	0.009344	-0.122203	0.140886	99.6272	50.2636		1.807e-05	0.0001233	0.02149	0.883497	0.005081	0.0001823	2.425e-05
Temporal_Pole_Mid_R	444	0.004107	0.0005	2.4e-05	444	0.004131	0.000458	2.2e-05	-2.4e-05	3.2e-05	-8.7e-05	3.9e-05	YES	-0.744805	886	0.456587	0.590564	1	-0.049988	-0.18154	0.081592	98.006	51.4098		1.526e-05	0.0001031	0.02188	0.882431	0.004097	0.0001525	2.47e-05
Temporal_Inf_L	444	0.006838	0.000493	2.3e-05	444	0.006811	0.00044	2.1e-05	2.6e-05	3.1e-05	-3.5e-05	8.8e-05	YES	0.841545	886	0.40027	0.552754	1	0.056481	-0.075106	0.188035	97.747	51.5929		1.443e-05	0.0001005	0.02062	0.885865	0.006803	0.0001486	2.327e-05
Temporal_Inf_R	444	0.008321	0.000694	3.3e-05	444	0.008342	0.000663	3.1e-05	-2.1e-05	4.6e-05	-0.00011	6.8e-05	YES	-0.463205	886	0.643331	0.769126	1	-0.031088	-0.162632	0.100473	98.7598	50.8769		4.218e-07	0.0001459	8.361e-06	0.997694	0.008331	0.0002157	9.436e-09
Cerebelum_Crus1_L	444	0.042068	0.004629	0.00022	444	0.041305	0.004312	0.000205	0.000763	0.0003	0.000174	0.001352	NO	2.54169	886	0.011201	0.0360921	1	0.170587	0.038756	0.302323	93.2028	54.8005		0.0001017	0.0009651	0.0111	0.916112	0.04154	0.001427	1.253e-05
Cerebelum_Crus1_R	444	0.038713	0.004586	0.000218	444	0.037529	0.004075	0.000193	0.001184	0.000291	0.000612	0.001755	NO	4.06622	886	5.2e-05	0.000861714	0.006032	0.272907	0.140674	0.404987	89.1463	57.651		0.000162	0.0009412	0.02962	0.863395	0.03788	0.001392	3.343e-05
Cerebelum_Crus2_L	444	0.697002	0.099612	0.004727	444	0.705671	0.081991	0.003891	-0.00867	0.006123	-0.020687	0.003347	YES	-1.41597	886	0.157136	0.268056	1	-0.095034	-0.226625	0.036612	96.2101	52.6788		-0.008487	0.01963	0.1869	0.665595	0.6889	0.02903	0.0002109
Cerebelum_Crus2_R	444	1.31645	0.213052	0.010111	444	1.33039	0.174868	0.008299	-0.013939	0.013081	-0.039612	0.011734	YES	-1.06561	886	0.28689	0.426657	1	-0.071519	-0.203085	0.060086	97.1474	52.0167		0.01251	0.04192	0.08902	0.765502	1.305	0.06199	0.0001005
Cerebelum_3_L	444	0.000401	6.2e-05	3e-06	444	0.000383	5.8e-05	3e-06	1.8e-05	4e-06	1.1e-05	2.6e-05	NO	4.5855	886	5e-06	0.000348	0.00058	0.307759	0.175351	0.439995	87.7705	58.6137		-3.088e-06	1.301e-05	0.05634	0.812426	0.000396	1.924e-05	6.359e-05
Cerebelum_3_R	444	0.00178	0.000212	1e-05	444	0.001748	0.000203	1e-05	3.1e-05	1.4e-05	4e-06	5.9e-05	NO	2.24926	886	0.024741	0.0637768	1	0.150961	0.019187	0.282651	93.9832	54.2505		-6.951e-07	4.469e-05	0.000242	0.987593	0.001765	6.608e-05	2.731e-07
Cerebelum_4_5_L	444	0.009916	0.000937	4.4e-05	444	0.00969	0.000946	4.5e-05	0.000227	6.3e-05	0.000103	0.000351	NO	3.58528	886	0.000355	0.00257375	0.04118	0.240628	0.108541	0.372581	90.4234	56.7554		-1.966e-05	0.0002039	0.009296	0.92321	0.009832	0.0003015	1.049e-05
Cerebelum_4_5_R	444	0.006216	0.000487	2.3e-05	444	0.006072	0.000492	2.3e-05	0.000144	3.3e-05	7.9e-05	0.000208	NO	4.37089	886	1.4e-05	0.000348	0.001624	0.293355	0.161022	0.425524	88.3387	58.2164		-8.33e-06	0.0001064	0.006124	0.937644	0.006156	0.0001574	6.912e-06
Cerebelum_6_L	444	0.031425	0.002568	0.000122	444	0.030977	0.002586	0.000123	0.000448	0.000173	0.000109	0.000788	NO	2.59195	886	0.0097	0.0333193	1	0.17396	0.042118	0.305705	93.0687	54.895		2.275e-05	0.000556	0.001674	0.967372	0.03117	0.0008222	1.89e-06
Cerebelum_6_R	444	0.024121	0.002072	9.8e-05	444	0.023673	0.002009	9.5e-05	0.000447	0.000137	0.000179	0.000716	NO	3.26686	886	0.001129	0.00623638	0.130964	0.219257	0.087256	0.351136	91.2704	56.1604		2.53e-05	0.0004413	0.003288	0.954287	0.02386	0.0006525	3.711e-06
Cerebelum_7b_L	444	0.068359	0.009525	0.000452	444	0.069145	0.008266	0.000392	-0.000786	0.000599	-0.00196	0.000389	YES	-1.3127	886	0.189625	0.305507	1	-0.088102	-0.219687	0.043531	96.4864	52.4837		0.000575	0.001919	0.0898	0.764496	0.06791	0.002837	0.0001013
Cerebelum_7b_R	444	0.297166	0.05007	0.002376	444	0.302241	0.042414	0.002013	-0.005075	0.003114	-0.011187	0.001037	YES	-1.62963	886	0.103536	0.198993	1	-0.109373	-0.240985	0.022301	95.6388	53.0823		-0.003224	0.009988	0.1042	0.746975	0.295	0.01477	0.0001175
Cerebelum_8_L	444	0.032377	0.003798	0.00018	444	0.031809	0.003183	0.000151	0.000568	0.000235	0.000106	0.00103	NO	2.41533	886	0.015922	0.0473577	1	0.162106	0.030302	0.293821	93.54	54.5629		0.000126	0.0007557	0.02779	0.867631	0.03191	0.001117	3.137e-05
Cerebelum_8_R	444	0.044884	0.005649	0.000268	444	0.044392	0.004971	0.000236	0.000492	0.000357	-0.000209	0.001193	YES	1.37814	886	0.16851	0.279245	1	0.092494	-0.039147	0.224083	96.3113	52.6073		0.0002693	0.001145	0.0553	0.814134	0.04424	0.001693	6.241e-05
Cerebelum_9_L	444	0.016282	0.002338	0.000111	444	0.015958	0.001972	9.4e-05	0.000323	0.000145	3.9e-05	0.000608	NO	2.22835	886	0.026108	0.0649501	1	0.149557	0.017786	0.281244	94.0391	54.2111		8.874e-05	0.0004662	0.03623	0.84909	0.01599	0.0006894	4.089e-05
Cerebelum_9_R	444	0.012394	0.001638	7.8e-05	444	0.012119	0.001378	6.5e-05	0.000275	0.000102	7.6e-05	0.000474	NO	2.70681	886	0.006924	0.02908	0.803184	0.181669	0.049802	0.313434	92.7624	55.1107		6.991e-05	0.0003268	0.04578	0.830633	0.01215	0.0004832	5.166e-05
Cerebelum_10_L	444	0.001145	0.000219	1e-05	444	0.001159	0.000187	9e-06	-1.4e-05	1.4e-05	-4.1e-05	1.2e-05	YES	-1.05528	886	0.291587	0.428153	1	-0.070825	-0.202391	0.060779	97.1751	51.9971		-9.216e-07	4.386e-05	0.0004415	0.983241	0.001153	6.486e-05	4.983e-07
Cerebelum_10_R	444	0.000882	0.000164	8e-06	444	0.000883	0.000153	7e-06	4.49997e-07	1.1e-05	-2.1e-05	2e-05	YES	-0.042321	886	0.966252	0.974654	1	-0.00284	-0.134384	0.128705	99.8867	50.0801		-2.736e-06	3.406e-05	0.006456	0.935976	0.000886	5.036e-05	7.287e-06
Vermis_1_2	444	0.000295	4.9e-05	2e-06	444	0.000282	4.7e-05	2e-06	1.4e-05	3e-06	7e-06	2e-05	NO	4.25763	886	2.3e-05	0.000444667	0.002668	0.285754	0.153458	0.417888	88.6387	58.0065		-7.268e-07	1.042e-05	0.004864	0.944414	0.000289	1.541e-05	5.49e-06
Vermis_3	444	0.001158	0.000147	7e-06	444	0.001114	0.000152	7e-06	4.4e-05	1e-05	2.4e-05	6.3e-05	NO	4.35577	886	1.5e-05	0.000348	0.00174	0.29234	0.160012	0.424505	88.3787	58.1884		-9.99e-06	3.242e-05	0.09497	0.758022	0.001151	4.793e-05	0.0001072
Vermis_4_5	444	0.004032	0.000426	2e-05	444	0.003923	0.000451	2.1e-05	0.000109	2.9e-05	5.1e-05	0.000167	NO	3.70258	886	0.000227	0.002436	0.026332	0.248501	0.11638	0.380483	90.1117	56.9742		-1.138e-05	9.495e-05	0.01435	0.90466	0.003994	0.0001404	1.62e-05
Vermis_6	444	0.007481	0.000856	4.1e-05	444	0.007355	0.000789	3.7e-05	0.000126	5.5e-05	1.7e-05	0.000234	NO	2.27148	886	0.023357	0.0615775	1	0.152451	0.020671	0.284145	93.924	54.2922		2.381e-05	0.0001775	0.01799	0.893326	0.007383	0.0002625	2.031e-05
Vermis_7	444	0.010323	0.001229	5.8e-05	444	0.010306	0.001062	5e-05	1.8e-05	7.7e-05	-0.000134	0.000169	YES	0.227119	886	0.820383	0.897778	1	0.015243	-0.116307	0.146786	99.3919	50.43		0.0001038	0.0002468	0.1767	0.674287	0.01016	0.000365	0.0001994
Vermis_8	444	0.007808	0.000927	4.4e-05	444	0.007695	0.000791	3.8e-05	0.000112	5.8e-05	-1e-06	0.000226	YES	1.94058	886	0.052626	0.119698	1	0.130243	-0.001477	0.26189	94.8077	53.6689		3.596e-05	0.0001857	0.03751	0.84647	0.007699	0.0002745	4.234e-05
Vermis_9	444	0.002477	0.000355	1.7e-05	444	0.002431	0.000325	1.5e-05	4.5e-05	2.3e-05	6.03506e-07	9e-05	NO	1.98907	886	0.047001	0.109042	1	0.133497	0.001768	0.265151	94.6782	53.7603		9.438e-06	7.332e-05	0.01657	0.897604	0.00244	0.0001084	1.87e-05
Vermis_10	444	0.000166	4.2e-05	2e-06	444	0.00016	3e-05	1e-06	6e-06	2e-06	1e-06	1.1e-05	NO	2.50926	886	0.012276	0.0384869	1	0.168411	0.036586	0.300141	93.2893	54.7396		3.025e-06	7.833e-06	0.1492	0.699413	0.0001586	1.158e-05	0.0001683

## Sheet: Supplementary table 5
RESIDUALS DATA
Brain region		Descriptive statistics and mean comparisons																							TIV regression
	N males	Mean Males (CC)	SD Males	SE males	N Females	Mean Females (CC)	SD Females	SE Females	Mean diference	SE diference	lower limit mean difference	upper limit mean difference	95%CI includes 0?	t ratio	df	Uncorrected p value	B-H adjusted p	Bonferroni adjusted p	Cohen's d	d lower limit	d upper limit	OVL1	PS		slope	SE slope	F (1,886)	p value	intercept	SE intercept	r2
TIV	---	---	---	---	---	---	---	---	---	---	---	---	---	---	---	---	---	---	---	---	---	---	---		---	---	---	---	---	---	---
Precentral_L	444	11.5163	1.07447	0.050992	444	11.5222	0.936872	0.044462	-0.005958	0.067654	-0.138739	0.126823	YES	-0.088066	886	0.929844	0.953783	1	-0.005911	-0.137454	0.125636	99.7642	50.1667		3.849e-10	0.2167	3.155e-18	> 0.999	11.52	0.3204	3.561e-21
Precentral_R	444	8.93455	0.830558	0.039417	444	9.03092	0.741738	0.035201	-0.096365	0.052847	-0.200085	0.007355	YES	-1.82348	886	0.068568	0.134812	1	-0.122384	-0.254017	0.009318	95.1206	53.4481		2.75e-11	0.1696	2.63e-20	> 0.999	8.983	0.2507	2.968e-23
Frontal_Sup_L	444	9.6401	0.920149	0.043668	444	9.74494	0.768498	0.036471	-0.10484	0.056895	-0.216505	0.006825	YES	-1.84268	886	0.06571	0.134812	1	-0.123673	-0.255308	0.008032	95.0693	53.4843		3.723e-12	0.1826	4.159e-22	> 0.999	9.693	0.27	4.694e-25
Frontal_Sup_R	444	11.2951	1.00769	0.047823	444	11.3989	0.820549	0.038942	-0.103782	0.061672	-0.224823	0.017259	YES	-1.6828	886	0.092766	0.171245	1	-0.112942	-0.24456	0.018739	95.4967	53.1827		6.278e-10	0.1978	1.007e-17	> 0.999	11.35	0.2925	1.137e-20
Frontal_Sup_Orb_L	444	3.9403	0.354918	0.016844	444	4.02697	0.306642	0.014553	-0.08667	0.02226	-0.130357	-0.042982	NO	-3.8936	886	0.000106	0.0012296	0.012296	-0.261321	-0.393354	-0.129143	89.6044	57.33		3.056e-11	0.0719	1.807e-19	> 0.999	3.984	0.1063	2.039e-22
Frontal_Sup_Orb_R	444	4.04101	0.3624	0.017199	444	4.13878	0.28309	0.013435	-0.097768	0.021824	-0.140601	-0.054935	NO	-4.47983	886	8e-06	0.000232	0.000928	-0.300667	-0.43287	-0.168297	88.0502	58.4182		-2.512e-11	0.07069	1.263e-19	> 0.999	4.09	0.1045	1.426e-22
Frontal_Mid_L	444	16.715	1.43733	0.068213	444	16.7601	1.15688	0.054903	-0.045087	0.087563	-0.216942	0.126769	YES	-0.514906	886	0.606747	0.733153	1	-0.034558	-0.166102	0.097006	98.6214	50.9748		-3.784e-10	0.2805	1.82e-18	> 0.999	16.74	0.4148	2.054e-21
Frontal_Mid_R	444	15.6662	1.46754	0.069646	444	15.8487	1.24873	0.059262	-0.182412	0.091447	-0.36189	-0.002934	NO	-1.99473	886	0.046379	0.107599	1	-0.133877	-0.265531	-0.002147	94.6631	53.771		-1.431e-09	0.2935	2.377e-17	> 0.999	15.76	0.4341	2.682e-20
Frontal_Mid_Orb_L	444	3.42501	0.380681	0.018066	444	3.52037	0.285927	0.013569	-0.095359	0.022595	-0.139705	-0.051014	NO	-4.22041	886	2.7e-05	0.0003915	0.003132	-0.283255	-0.415378	-0.150971	88.7374	57.9374		8.039e-11	0.07309	1.21e-18	> 0.999	3.473	0.1081	1.365e-21
Frontal_Mid_Orb_R	444	3.64482	0.430753	0.020443	444	3.75482	0.334056	0.015854	-0.109992	0.02587	-0.160765	-0.059219	NO	-4.25178	886	2.3e-05	0.0003915	0.002668	-0.285361	-0.417494	-0.153067	88.6543	57.9956		6.903e-11	0.0837	6.803e-19	> 0.999	3.7	0.1238	7.678e-22
Frontal_Inf_Oper_L	444	3.50894	0.383939	0.018221	444	3.55035	0.332411	0.015776	-0.041404	0.024101	-0.088706	0.005898	YES	-1.71792	886	0.08616	0.163845	1	-0.1153	-0.246921	0.016388	95.4027	53.249		-2.754e-11	0.07732	1.269e-19	> 0.999	3.53	0.1143	1.432e-22
Frontal_Inf_Oper_R	444	4.55721	0.497602	0.023615	444	4.61761	0.451316	0.021419	-0.060405	0.031881	-0.122977	0.002167	YES	-1.89467	886	0.058462	0.127955	1	-0.127162	-0.258804	0.004551	94.9304	53.5823		-5.964e-11	0.1023	3.397e-19	> 0.999	4.587	0.1513	3.835e-22
Frontal_Inf_Tri_L	444	8.75131	0.95875	0.0455	444	8.91469	0.760772	0.036105	-0.16338	0.058085	-0.277379	-0.049381	NO	-2.81279	886	0.00502	0.0207971	0.58232	-0.188782	-0.320567	-0.056892	92.4799	55.3097		-2.727e-10	0.1869	2.129e-18	> 0.999	8.833	0.2763	2.403e-21
Frontal_Inf_Tri_R	444	5.54921	0.65404	0.031039	444	5.67074	0.514084	0.024397	-0.121529	0.03948	-0.199014	-0.044044	NO	-3.07824	886	0.002146	0.0107977	0.248936	-0.206598	-0.338435	-0.074645	91.7726	55.8074		8.075e-11	0.1271	4.035e-19	> 0.999	5.61	0.188	4.554e-22
Frontal_Inf_Orb_L	444	7.04324	0.626686	0.029741	444	7.14044	0.499166	0.023689	-0.097193	0.038023	-0.171819	-0.022568	NO	-2.55619	886	0.010748	0.0377808	1	-0.171561	-0.303299	-0.039726	93.1641	54.8278		-1.287e-10	0.1222	1.109e-18	> 0.999	7.092	0.1807	1.252e-21
Frontal_Inf_Orb_R	444	5.34229	0.591065	0.028051	444	5.4458	0.466157	0.022123	-0.10351	0.035725	-0.173625	-0.033394	NO	-2.89741	886	0.003855	0.0171992	0.44718	-0.194462	-0.326262	-0.062551	92.2543	55.4684		4.06e-11	0.115	1.247e-19	> 0.999	5.394	0.17	1.408e-22
Rolandic_Oper_L	444	3.90788	0.390707	0.018542	444	3.98178	0.324419	0.015396	-0.073897	0.024101	-0.121198	-0.026595	NO	-3.06614	886	0.002234	0.0107977	0.259144	-0.205786	-0.33762	-0.073835	91.8048	55.7847		3.424e-11	0.0776	1.947e-19	> 0.999	3.945	0.1147	2.198e-22
Rolandic_Oper_R	444	4.75016	0.46678	0.022152	444	4.85926	0.418404	0.019857	-0.109097	0.029749	-0.167484	-0.05071	NO	-3.66723	886	0.00026	0.00232	0.03016	-0.246128	-0.378102	-0.114017	90.2056	56.9083		-4.724e-12	0.096	2.421e-21	> 0.999	4.805	0.142	2.733e-24
Supp_Motor_Area_L	444	6.85801	0.755951	0.035876	444	6.88493	0.614123	0.029145	-0.026921	0.046222	-0.117639	0.063798	YES	-0.582414	886	0.560436	0.684322	1	-0.039089	-0.170635	0.092479	98.4407	51.1025		1.887e-10	0.1481	1.625e-18	> 0.999	6.871	0.2189	1.834e-21
Supp_Motor_Area_R	444	7.26712	0.718317	0.03409	444	7.28546	0.624886	0.029656	-0.018343	0.045184	-0.107023	0.070337	YES	-0.405964	886	0.684867	0.775799	1	-0.027247	-0.158789	0.104311	98.913	50.7686		3.191e-11	0.1447	4.862e-20	> 0.999	7.276	0.214	5.487e-23
Olfactory_L	444	1.42465	0.124875	0.005926	444	1.40275	0.110856	0.005261	0.0219	0.007925	0.006347	0.037453	NO	2.76356	886	0.005836	0.0225659	0.676976	0.185478	0.053598	0.317254	92.6111	55.2173		-8.983e-11	0.02549	1.242e-17	> 0.999	1.414	0.03769	1.402e-20
Olfactory_R	444	1.45864	0.121344	0.005759	444	1.45368	0.105121	0.004989	0.004965	0.007619	-0.009988	0.019919	YES	0.651697	886	0.514765	0.653819	1	0.043739	-0.087834	0.175287	98.2552	51.2337		4.272e-11	0.02441	3.063e-18	> 0.999	1.456	0.03609	3.457e-21
Frontal_Sup_Medial_L	444	8.62539	0.787076	0.037353	444	8.67608	0.676213	0.032092	-0.050694	0.049245	-0.147345	0.045958	YES	-1.02941	886	0.303568	0.45146	1	-0.069089	-0.200653	0.062513	97.2443	51.9482		-1.475e-10	0.1578	8.739e-19	> 0.999	8.651	0.2334	9.863e-22
Frontal_Sup_Medial_R	444	7.04575	0.5964	0.028304	444	7.11478	0.449647	0.021339	-0.069033	0.035447	-0.138602	0.000537	YES	-1.9475	886	0.05179	0.117797	1	-0.130708	-0.262356	0.001013	94.7892	53.682		1.045e-10	0.1138	8.439e-19	> 0.999	7.08	0.1682	9.525e-22
Frontal_Med_Orb_L	444	3.14997	0.324145	0.015383	444	3.22023	0.271328	0.012877	-0.070263	0.020061	-0.109636	-0.030889	NO	-3.50241	886	0.000484	0.003132	0.056144	-0.235066	-0.366998	-0.103001	90.6438	56.6007		6.223e-11	0.0647	9.251e-19	> 0.999	3.185	0.09566	1.044e-21
Frontal_Med_Orb_R	444	3.54602	0.340086	0.01614	444	3.61966	0.294458	0.013974	-0.073635	0.021349	-0.115535	-0.031735	NO	-3.44912	886	0.000589	0.003596	0.068324	-0.23149	-0.363411	-0.09944	90.7855	56.5012		4.682e-11	0.06883	4.626e-19	> 0.999	3.583	0.1018	5.221e-22
Rectus_L	444	3.32595	0.348088	0.01652	444	3.39469	0.317418	0.015064	-0.068737	0.022357	-0.112615	-0.024859	NO	-3.07456	886	0.002173	0.0107977	0.252068	-0.206351	-0.338187	-0.074399	91.7824	55.8005		1.179e-13	0.07199	2.682e-24	> 0.999	3.36	0.1064	3.027e-27
Rectus_R	444	2.70903	0.329358	0.015631	444	2.76651	0.30167	0.014317	-0.057479	0.021196	-0.099079	-0.015878	NO	-2.71173	886	0.006823	0.0255312	0.791468	-0.181999	-0.313765	-0.050131	92.7493	55.12		-2.48e-11	0.06817	1.323e-19	> 0.999	2.738	0.1008	1.493e-22
Insula_L	444	9.78468	0.744883	0.035351	444	9.80283	0.596914	0.028328	-0.018145	0.045301	-0.107054	0.070765	YES	-0.400539	886	0.688856	0.775799	1	-0.026882	-0.158425	0.104675	98.9276	50.7583		7.351e-11	0.1451	2.567e-19	> 0.999	9.794	0.2146	2.897e-22
Insula_R	444	8.37155	0.703345	0.033379	444	8.471	0.572098	0.027151	-0.099449	0.043027	-0.183896	-0.015002	NO	-2.3113	886	0.021045	0.0610305	1	-0.155125	-0.286823	-0.023338	93.8176	54.3672		-3.491e-10	0.1382	6.38e-18	> 0.999	8.421	0.2044	7.201e-21
Cingulum_Ant_L	444	6.9723	0.646755	0.030694	444	7.0825	0.519435	0.024651	-0.110194	0.039367	-0.187458	-0.03293	NO	-2.79913	886	0.005235	0.02094	0.60726	-0.187866	-0.319647	-0.055978	92.5162	55.2841		1.379e-10	0.1266	1.186e-18	> 0.999	7.027	0.1873	1.338e-21
Cingulum_Ant_R	444	5.29887	0.520456	0.0247	444	5.35869	0.422331	0.020043	-0.059814	0.031809	-0.122243	0.002616	YES	-1.88041	886	0.06038	0.129705	1	-0.126205	-0.257845	0.005506	94.9685	53.5555		2.156e-11	0.1021	4.461e-20	> 0.999	5.329	0.1509	5.035e-23
Cingulum_Mid_L	444	8.99118	0.679956	0.032269	444	9.10184	0.571981	0.027145	-0.110653	0.042168	-0.193414	-0.027892	NO	-2.62409	886	0.008838	0.0320377	1	-0.176117	-0.307867	-0.044268	92.983	54.9554		-2.488e-10	0.1356	3.368e-18	> 0.999	9.047	0.2005	3.801e-21
Cingulum_Mid_R	444	7.41121	0.576099	0.02734	444	7.50158	0.501146	0.023783	-0.090368	0.036237	-0.161489	-0.019247	NO	-2.49377	886	0.012821	0.0413121	1	-0.167371	-0.299099	-0.035549	93.3306	54.7105		1.491e-10	0.1165	1.639e-18	> 0.999	7.456	0.1722	1.85e-21
Cingulum_Post_L	444	1.80199	0.219847	0.010433	444	1.80307	0.189082	0.008973	-0.001082	0.013762	-0.028091	0.025927	YES	-0.078638	886	0.937338	0.953783	1	-0.005278	-0.136821	0.126268	99.7894	50.1489		-2.727e-11	0.04408	3.828e-19	> 0.999	1.803	0.06517	4.32e-22
Cingulum_Post_R	444	0.530513	0.077421	0.003674	444	0.527627	0.056731	0.002692	0.002885	0.004555	-0.006055	0.011825	YES	0.63339	886	0.526643	0.656888	1	0.04251	-0.089061	0.174058	98.3042	51.199		2.805e-11	0.01459	3.695e-18	> 0.999	0.529	0.02158	4.17e-21
Hippocampus_L	444	5.16069	0.281236	0.013347	444	5.13238	0.262328	0.01245	0.028312	0.018252	-0.00751	0.064134	YES	1.55117	886	0.121219	0.213052	1	0.104108	-0.027555	0.235714	95.8486	52.9342		-5.959e-11	0.05854	1.036e-18	> 0.999	5.147	0.08656	1.17e-21
Hippocampus_R	444	3.78838	0.251551	0.011938	444	3.75442	0.218415	0.010366	0.033966	0.01581	0.002936	0.064996	NO	2.14838	886	0.031954	0.0788652	1	0.14419	0.012434	0.275863	94.2526	54.0605		1.894e-11	0.05077	1.392e-19	> 0.999	3.771	0.07507	1.572e-22
ParaHippocampal_L	444	3.4303	0.222983	0.010582	444	3.39904	0.188594	0.00895	0.03126	0.01386	0.004058	0.058462	NO	2.25547	886	0.024347	0.0656803	1	0.151377	0.019602	0.283068	93.9667	54.2621		-9.773e-12	0.04452	4.819e-20	> 0.999	3.415	0.06583	5.439e-23
ParaHippocampal_R	444	4.89977	0.336413	0.015965	444	4.83974	0.27352	0.012981	0.060033	0.020577	0.019649	0.100418	NO	2.91756	886	0.003617	0.0167829	0.419572	0.195814	0.063899	0.327619	92.2006	55.5062		6.665e-13	0.06622	1.013e-22	> 0.999	4.87	0.09792	1.144e-25
Amygdala_L	444	1.33768	0.092468	0.004388	444	1.31707	0.077585	0.003682	0.020612	0.005728	0.00937	0.031855	NO	3.59827	886	0.000338	0.00255925	0.039208	0.2415	0.109409	0.373456	90.3889	56.7796		1.488e-11	0.01848	6.482e-19	> 0.999	1.327	0.02733	7.316e-22
Amygdala_R	444	1.36045	0.090968	0.004317	444	1.3401	0.077597	0.003683	0.020353	0.005674	0.009216	0.031489	NO	3.5867	886	0.000353	0.00255925	0.040948	0.240723	0.108636	0.372676	90.4197	56.758		4.695e-12	0.01831	6.577e-20	> 0.999	1.35	0.02707	7.424e-23
Calcarine_L	444	8.53892	1.1081	0.052588	444	8.53321	0.95451	0.045299	0.005711	0.069408	-0.130513	0.141935	YES	0.082281	886	0.934442	0.953783	1	0.005522	-0.126024	0.137065	99.7797	50.1558		1.467e-10	0.2223	4.356e-19	> 0.999	8.536	0.3287	4.917e-22
Calcarine_R	444	5.42745	0.873433	0.041451	444	5.45254	0.772692	0.03667	-0.02509	0.055344	-0.13371	0.08353	YES	-0.453345	886	0.650412	0.769875	1	-0.030427	-0.16197	0.101134	98.7862	50.8583		5.905e-11	0.1773	1.109e-19	> 0.999	5.44	0.2621	1.252e-22
Cuneus_L	444	5.28679	0.663546	0.031491	444	5.19186	0.503784	0.023909	0.094924	0.039538	0.017324	0.172523	NO	2.40081	886	0.016564	0.0492673	1	0.161132	0.029327	0.292844	93.5787	54.5356		2.777e-11	0.127	4.779e-20	> 0.999	5.239	0.1879	5.394e-23
Cuneus_R	444	4.09349	0.496668	0.023571	444	4.08671	0.436848	0.020732	0.006786	0.031391	-0.054823	0.068395	YES	0.21618	886	0.828898	0.890298	1	0.014509	-0.117041	0.146051	99.4212	50.4093		-1.586e-10	0.1005	2.487e-18	> 0.999	4.09	0.1487	2.807e-21
Lingual_L	444	7.64097	0.61224	0.029056	444	7.6052	0.525025	0.024917	0.035776	0.038276	-0.039347	0.110899	YES	0.93468	886	0.350208	0.501532	1	0.062732	-0.068863	0.194291	97.4978	51.7691		8.906e-12	0.1227	5.272e-21	> 0.999	7.623	0.1814	5.95e-24
Lingual_R	444	7.93669	0.599337	0.028443	444	7.93115	0.519074	0.024634	0.005544	0.037628	-0.068306	0.079394	YES	0.14734	886	0.882897	0.939597	1	0.009889	-0.121659	0.141432	99.6055	50.279		5.08e-11	0.1205	1.777e-19	> 0.999	7.934	0.1782	2.006e-22
Occipital_Sup_L	444	3.89893	0.44276	0.021012	444	3.90709	0.423183	0.020083	-0.008154	0.029067	-0.065202	0.048893	YES	-0.280546	886	0.779124	0.844658	1	-0.018829	-0.150371	0.112724	99.2488	50.5311		-1.236e-10	0.0931	1.761e-18	> 0.999	3.903	0.1377	1.988e-21
Occipital_Sup_R	444	4.38247	0.481981	0.022874	444	4.43044	0.433546	0.020575	-0.047974	0.030766	-0.108357	0.012409	YES	-1.55932	886	0.119277	0.212864	1	-0.104655	-0.23626	0.027009	95.8268	52.9496		2.536e-11	0.09867	6.605e-20	> 0.999	4.406	0.1459	7.454e-23
Occipital_Mid_L	444	11.3679	1.0179	0.048308	444	11.5141	0.898411	0.042637	-0.146155	0.064432	-0.272613	-0.019698	NO	-2.26836	886	0.023547	0.0650346	1	-0.152242	-0.283935	-0.020466	93.9323	54.2864		3.023e-10	0.207	2.133e-18	> 0.999	11.44	0.306	2.408e-21
Occipital_Mid_R	444	6.64409	0.718076	0.034078	444	6.64265	0.59873	0.028414	0.001432	0.04437	-0.085651	0.088515	YES	0.032277	886	0.974258	0.98273	1	0.002166	-0.129377	0.13371	99.9136	50.0611		8.926e-11	0.1421	3.945e-19	> 0.999	6.643	0.2101	4.453e-22
Occipital_Inf_L	444	2.98695	0.388443	0.018435	444	2.97995	0.349304	0.016577	0.006998	0.024792	-0.04166	0.055656	YES	0.282265	886	0.777806	0.844658	1	0.018944	-0.112608	0.150486	99.2443	50.5344		3.676e-11	0.07941	2.143e-19	> 0.999	2.983	0.1174	2.419e-22
Occipital_Inf_R	444	2.88525	0.567232	0.02692	444	2.84346	0.474714	0.022529	0.041791	0.035103	-0.027104	0.110685	YES	1.19052	886	0.234162	0.367065	1	0.079902	-0.051717	0.211477	96.8132	52.2528		5.535e-11	0.1125	2.42e-19	> 0.999	2.864	0.1664	2.731e-22
Fusiform_L	444	10.979	0.801565	0.038041	444	10.9252	0.649851	0.030841	0.053791	0.048972	-0.042323	0.149905	YES	1.0984	886	0.272327	0.415657	1	0.07372	-0.057891	0.20529	97.0597	52.0787		-3.171e-10	0.157	4.081e-18	> 0.999	10.95	0.2321	4.606e-21
Fusiform_R	444	11.1499	0.806634	0.038281	444	11.0322	0.625418	0.029681	0.117696	0.04844	0.022626	0.212766	NO	2.42973	886	0.015308	0.0470929	1	0.163073	0.031264	0.29479	93.5015	54.59		6.763e-10	0.1557	1.887e-17	> 0.999	11.09	0.2302	2.13e-20
Postcentral_L	444	12.6079	1.02019	0.048416	444	12.7139	0.901961	0.042805	-0.106002	0.064625	-0.232837	0.020834	YES	-1.64026	886	0.101306	0.183617	1	-0.110087	-0.2417	0.021588	95.6104	53.1024		1.465e-09	0.2073	4.994e-17	> 0.999	12.66	0.3065	5.636e-20
Postcentral_R	444	9.95	0.97206	0.046132	444	10.0188	0.854414	0.040549	-0.068826	0.061419	-0.189371	0.051719	YES	-1.12059	886	0.262766	0.406411	1	-0.075209	-0.206779	0.056404	97.0003	52.1206		1.372e-10	0.1969	4.858e-19	> 0.999	9.984	0.2911	5.483e-22
Parietal_Sup_L	444	5.85189	0.615653	0.029218	444	5.8689	0.554783	0.026329	-0.017011	0.03933	-0.094202	0.060181	YES	-0.43251	886	0.665476	0.772922	1	-0.029028	-0.16057	0.102529	98.842	50.8188		7.212e-11	0.126	3.277e-19	> 0.999	5.86	0.1863	3.698e-22
Parietal_Sup_R	444	3.92293	0.484182	0.022978	444	3.90722	0.441523	0.020954	0.015708	0.031098	-0.045325	0.076742	YES	0.505133	886	0.613591	0.733779	1	0.033902	-0.097661	0.165446	98.6476	50.9563		9.014e-11	0.09961	8.187e-19	> 0.999	3.915	0.1473	9.241e-22
Parietal_Inf_L	444	8.98223	0.852963	0.04048	444	9.02947	0.703702	0.033396	-0.047245	0.052478	-0.15024	0.05575	YES	-0.900282	886	0.368215	0.52089	1	-0.060423	-0.19198	0.071169	97.5898	51.704		2.203e-10	0.1682	1.716e-18	> 0.999	9.006	0.2486	1.937e-21
Parietal_Inf_R	444	3.79081	0.487901	0.023155	444	3.74898	0.424864	0.020163	0.041833	0.030703	-0.018427	0.102093	YES	1.36248	886	0.173391	0.283287	1	0.091444	-0.040195	0.223031	96.3532	52.5778		-1.449e-10	0.09844	2.168e-18	> 0.999	3.77	0.1456	2.447e-21
SupraMarginal_L	444	4.44495	0.489791	0.023244	444	4.47507	0.41035	0.019474	-0.030116	0.030324	-0.089632	0.0294	YES	-0.993138	886	0.320914	0.471215	1	-0.066655	-0.198218	0.064944	97.3413	51.8796		-1.416e-10	0.09718	2.123e-18	> 0.999	4.46	0.1437	2.397e-21
SupraMarginal_R	444	5.61254	0.692282	0.032854	444	5.57789	0.603788	0.028655	0.034659	0.043595	-0.050902	0.120219	YES	0.79502	886	0.426815	0.582477	1	0.053358	-0.078224	0.184911	97.8716	51.5048		-1.766e-10	0.1397	1.598e-18	> 0.999	5.595	0.2065	1.804e-21
Angular_L	444	4.57185	0.514269	0.024406	444	4.58074	0.409284	0.019424	-0.008889	0.031192	-0.070108	0.05233	YES	-0.28497	886	0.775734	0.844658	1	-0.019126	-0.150668	0.112427	99.237	50.5395		4.322e-11	0.09991	1.872e-19	> 0.999	4.576	0.1477	2.112e-22
Angular_R	444	5.2232	0.634244	0.0301	444	5.20671	0.585616	0.027792	0.016487	0.040968	-0.063919	0.096893	YES	0.402428	886	0.687466	0.775799	1	0.027009	-0.104548	0.158552	98.9225	50.7619		6.351e-11	0.1312	2.342e-19	> 0.999	5.215	0.194	2.644e-22
Precuneus_L	444	11.3585	1.05651	0.05014	444	11.4521	0.876712	0.041607	-0.093584	0.065155	-0.221459	0.034292	YES	-1.43633	886	0.151261	0.254294	1	-0.0964	-0.227994	0.035248	96.1557	52.7173		-4.474e-10	0.2089	4.585e-18	> 0.999	11.41	0.3089	5.175e-21
Precuneus_R	444	10.1088	0.823016	0.039059	444	10.1439	0.691734	0.032828	-0.035133	0.051022	-0.135272	0.065005	YES	-0.688588	886	0.491263	0.633183	1	-0.046215	-0.177763	0.085359	98.1565	51.3035		-2.199e-10	0.1635	1.81e-18	> 0.999	10.13	0.2417	2.043e-21
Paracentral_Lobule_L	444	2.94789	0.452068	0.021454	444	2.9268	0.35915	0.017044	0.021082	0.027401	-0.032696	0.07486	YES	0.769393	886	0.441865	0.589153	1	0.051638	-0.079942	0.18319	97.9402	51.4564		-3.733e-11	0.08779	1.808e-19	> 0.999	2.937	0.1298	2.041e-22
Paracentral_Lobule_R	444	1.86978	0.265688	0.012609	444	1.86459	0.215025	0.010205	0.005187	0.016221	-0.026649	0.037023	YES	0.319748	886	0.749235	0.835685	1	0.02146	-0.110094	0.153003	99.1439	50.6054		1.114e-10	0.05196	4.598e-18	> 0.999	1.867	0.07683	5.19e-21
Caudate_L	444	3.57147	0.327228	0.01553	444	3.62848	0.271983	0.012908	-0.057014	0.020193	-0.096647	-0.017381	NO	-2.82339	886	0.004858	0.0207971	0.563528	-0.189493	-0.32128	-0.0576	92.4516	55.3295		-3.725e-11	0.06497	3.288e-19	> 0.999	3.6 ±	0.09606	3.711e-22
Caudate_R	444	4.44738	0.38584	0.018311	444	4.53904	0.340194	0.016145	-0.091661	0.024412	-0.139574	-0.043749	NO	-3.75472	886	0.000185	0.00181733	0.02146	-0.252	-0.383996	-0.119864	89.9732	57.0713		-6.532e-11	0.07881	6.87e-19	> 0.999	4.493	0.1165	7.754e-22
Putamen_L	444	4.57753	0.42332	0.02009	444	4.55716	0.352202	0.016715	0.020369	0.026134	-0.030923	0.07166	YES	0.779386	886	0.43596	0.588039	1	0.052309	-0.079272	0.183861	97.9134	51.4753		2.832e-11	0.08373	1.144e-19	> 0.999	4.567	0.1238	1.291e-22
Putamen_R	444	5.83816	0.440352	0.020898	444	5.78915	0.355658	0.016879	0.049017	0.026863	-0.003706	0.10174	YES	1.8247	886	0.068383	0.134812	1	0.122466	-0.009236	0.254099	95.1174	53.4504		7.662e-11	0.0862	7.901e-19	> 0.999	5.814	0.1275	8.918e-22
Pallidum_L	444	0.151261	0.051336	0.002436	444	0.148811	0.04807	0.002281	0.00245	0.003338	-0.0041	0.009001	YES	0.734102	886	0.463081	0.610425	1	0.04927	-0.08231	0.180821	98.0346	51.3896		-7.116e-11	0.01069	4.428e-17	> 0.999	0.15	0.01581	4.998e-20
Pallidum_R	444	0.458722	0.082663	0.003923	444	0.447349	0.069311	0.003289	0.011374	0.00512	0.001326	0.021422	NO	2.22165	886	0.026559	0.0700192	1	0.149107	0.017338	0.280794	94.057	54.1985		-6.88e-15	0.01644	1.751e-25	> 0.999	0.453	0.02431	1.976e-28
Thalamus_L	444	6.44717	0.79011	0.037497	444	6.62189	0.693718	0.032922	-0.174718	0.049899	-0.272652	-0.076784	NO	-3.50144	886	0.000486	0.003132	0.056376	-0.235001	-0.366933	-0.102937	90.6463	56.5989		9.515e-12	0.1609	3.496e-21	> 0.999	6.535	0.2379	3.946e-24
Thalamus_R	444	4.7405	0.531629	0.02523	444	4.85211	0.499912	0.023725	-0.111612	0.034633	-0.179584	-0.04364	NO	-3.22274	886	0.001316	0.0076328	0.152656	-0.216296	-0.348165	-0.084307	91.3878	56.0779		4.278e-11	0.1116	1.47e-19	> 0.999	4.796	0.165	1.659e-22
Heschl_L	444	0.914493	0.110282	0.005234	444	0.945949	0.089811	0.004262	-0.031456	0.00675	-0.044703	-0.018209	NO	-4.66033	886	4e-06	0.000232	0.000464	-0.312781	-0.445042	-0.180346	87.5725	58.752		3.399e-11	0.02188	2.413e-18	> 0.999	0.93	0.03236	2.723e-21
Heschl_R	444	1.08392	0.14965	0.007102	444	1.10149	0.124426	0.005905	-0.017566	0.009236	-0.035694	0.000561	YES	-1.90188	886	0.057511	0.127955	1	-0.127646	-0.259288	0.004069	94.9111	53.5959		8.156e-12	0.02964	7.57e-20	> 0.999	1.093	0.04383	8.545e-23
Temporal_Sup_L	444	10.0962	0.920764	0.043698	444	10.1452	0.755844	0.035871	-0.048967	0.056535	-0.159925	0.06199	YES	-0.866144	886	0.386646	0.540373	1	-0.058132	-0.189688	0.073457	97.6812	51.6394		2.428e-10	0.1811	1.797e-18	> 0.999	10.12	0.2679	2.028e-21
Temporal_Sup_R	444	9.67901	0.865537	0.041077	444	9.75445	0.734342	0.03485	-0.075447	0.053869	-0.181172	0.030279	YES	-1.40056	886	0.161694	0.26795	1	-0.094	-0.225588	0.037644	96.2513	52.6497		5.888e-10	0.1727	1.162e-17	> 0.999	9.717	0.2554	1.312e-20
Temporal_Pole_Sup_L	444	3.67272	0.387743	0.018401	444	3.65328	0.298523	0.014167	0.019433	0.023223	-0.026146	0.065013	YES	0.836798	886	0.402932	0.55643	1	0.056162	-0.075424	0.187717	97.7598	51.5839		-3.907e-11	0.07441	2.757e-19	> 0.999	3.663	0.11	3.112e-22
Temporal_Pole_Sup_R	444	3.82058	0.422212	0.020037	444	3.80266	0.319436	0.01516	0.017922	0.025126	-0.031391	0.067235	YES	0.713286	886	0.475857	0.620218	1	0.047873	-0.083702	0.17942	98.0903	51.3502		6.904e-11	0.0805	7.356e-19	> 0.999	3.812	0.119	8.302e-22
Temporal_Mid_L	444	19.5281	1.45288	0.068951	444	19.661	1.16741	0.055403	-0.132944	0.088452	-0.306543	0.040655	YES	-1.50301	886	0.133193	0.230603	1	-0.100875	-0.232475	0.030783	95.9774	52.8432		5.074e-10	0.2837	3.2e-18	> 0.999	19.59	0.4194	3.611e-21
Temporal_Mid_R	444	14.3899	1.34869	0.064006	444	14.4407	1.16464	0.055272	-0.050785	0.084568	-0.216761	0.115192	YES	-0.600521	886	0.548312	0.67664	1	-0.040304	-0.171849	0.091266	98.3922	51.1368		-5.226e-10	0.2709	3.722e-18	> 0.999	14.42	0.4006	4.201e-21
Temporal_Pole_Mid_L	444	3.04872	0.376437	0.017865	444	3.05085	0.308693	0.01465	-0.002128	0.023104	-0.047472	0.043216	YES	-0.092106	886	0.926635	0.953783	1	-0.006182	-0.137725	0.125363	99.7534	50.1744		-6.254e-11	0.074	7.144e-19	> 0.999	3.05	0.1094	8.063e-22
Temporal_Pole_Mid_R	444	3.30505	0.427728	0.020299	444	3.32998	0.346988	0.016467	-0.024929	0.026139	-0.07623	0.026372	YES	-0.953725	886	0.340483	0.4937	1	-0.06401	-0.19557	0.067586	97.4468	51.8051		6.255e-11	0.08376	5.576e-19	> 0.999	3.318	0.1239	6.294e-22
Temporal_Inf_L	444	14.1244	1.0927	0.051857	444	14.082	0.849595	0.04032	0.042424	0.065688	-0.086498	0.171346	YES	0.645846	886	0.518546	0.653819	1	0.043346	-0.088226	0.174893	98.2709	51.2226		1.682e-11	0.2104	6.39e-21	> 0.999	14.1	0.3112	7.212e-24
Temporal_Inf_R	444	12.3063	1.09101	0.051777	444	12.3354	0.911748	0.04327	-0.029107	0.067477	-0.16154	0.103326	YES	-0.43136	886	0.666312	0.772922	1	-0.028951	-0.160492	0.102606	98.8451	50.8166		9.279e-10	0.2161	1.843e-17	> 0.999	12.32	0.3196	2.08e-20
Cerebelum_Crus1_L	444	10.3691	1.19947	0.056924	444	10.1887	1.00743	0.04781	0.180411	0.074338	0.034511	0.326311	NO	2.42689	886	0.015427	0.0470929	1	0.162882	0.031073	0.294599	93.5091	54.5847		9.978e-11	0.2389	1.745e-19	> 0.999	10.28	0.3532	1.969e-22
Cerebelum_Crus1_R	444	8.38709	1.04321	0.049509	444	8.13876	0.840676	0.039897	0.248332	0.063583	0.12354	0.373124	NO	3.90561	886	0.000101	0.0012296	0.011716	0.262128	0.129945	0.394162	89.5725	57.3524		4.105e-11	0.2054	3.995e-20	> 0.999	8.263	0.3037	4.509e-23
Cerebelum_Crus2_L	444	7.08783	1.03696	0.049212	444	7.19323	0.81805	0.038823	-0.105404	0.062682	-0.228427	0.017618	YES	-1.68157	886	0.093004	0.171245	1	-0.11286	-0.244477	0.018821	95.4999	53.1803		2.981e-11	0.2011	2.198e-20	> 0.999	7.141	0.2973	2.481e-23
Cerebelum_Crus2_R	444	5.18934	0.851265	0.040399	444	5.25395	0.68108	0.032323	-0.06461	0.051738	-0.166154	0.036934	YES	-1.24879	886	0.212071	0.34167	1	-0.083813	-0.215392	0.047812	96.6573	52.3629		1.329e-10	0.1659	6.421e-19	> 0.999	5.222	0.2452	7.247e-22
Cerebelum_3_L	444	0.357925	0.057772	0.002742	444	0.341301	0.047909	0.002274	0.016624	0.003562	0.009633	0.023615	NO	4.66724	886	4e-06	0.000232	0.000464	0.313244	0.180807	0.445509	87.5543	58.7647		-4.288e-11	0.01155	1.379e-17	> 0.999	0.349	0.01707	1.556e-20
Cerebelum_3_R	444	0.628634	0.079203	0.003759	444	0.61772	0.067468	0.003202	0.010914	0.004938	0.001223	0.020605	NO	2.21043	886	0.02733	0.0704507	1	0.148354	0.016586	0.280039	94.087	54.1773		2.103e-11	0.01586	1.759e-18	> 0.999	0.623	0.02345	1.985e-21
Cerebelum_4_5_L	444	4.40395	0.440242	0.020893	444	4.30189	0.392591	0.018632	0.102066	0.027994	0.047124	0.157008	NO	3.64602	886	0.000282	0.00233657	0.032712	0.244705	0.1126	0.376673	90.262	56.8687		-2.807e-12	0.09033	9.654e-22	> 0.999	4.353	0.1336	1.09e-24
Cerebelum_4_5_R	444	4.18457	0.347009	0.016468	444	4.08859	0.30849	0.01464	0.095981	0.022035	0.052734	0.139228	NO	4.35584	886	1.5e-05	0.000348	0.00174	0.292345	0.160017	0.42451	88.3785	58.1885		-3.002e-11	0.07133	1.771e-19	> 0.999	4.137	0.1055	1.999e-22
Cerebelum_6_L	444	8.66512	0.748042	0.0355	444	8.54394	0.671113	0.03185	0.121177	0.047694	0.027571	0.214783	NO	2.54074	886	0.011231	0.0383175	1	0.170523	0.038692	0.302259	93.2053	54.7987		-1.979e-10	0.1533	1.666e-18	> 0.999	8.605	0.2267	1.88e-21
Cerebelum_6_R	444	9.14858	0.828032	0.039297	444	8.9822	0.71471	0.033919	0.166378	0.051911	0.064496	0.26826	NO	3.2051	886	0.001398	0.00772229	0.162168	0.215112	0.083128	0.346977	91.4348	56.0449		-2.575e-10	0.1672	2.371e-18	> 0.999	9.065	0.2473	2.676e-21
Cerebelum_7b_L	444	2.0549	0.296277	0.014061	444	2.082	0.241171	0.011445	-0.027097	0.01813	-0.06268	0.008486	YES	-1.49457	886	0.135383	0.230947	1	-0.100309	-0.231908	0.031348	95.9999	52.8273		9.746e-11	0.05814	2.81e-18	> 0.999	2.068	0.08597	3.171e-21
Cerebelum_7b_R	444	1.54922	0.265194	0.012586	444	1.57902	0.218168	0.010354	-0.029804	0.016297	-0.06179	0.002181	YES	-1.82881	886	0.067765	0.134812	1	-0.122741	-0.254375	0.008961	95.1064	53.4581		-5.308e-11	0.0523	1.03e-18	> 0.999	1.564	0.07733	1.163e-21
Cerebelum_8_L	444	7.52304	0.929792	0.044126	444	7.39625	0.699928	0.033217	0.126791	0.055231	0.018392	0.23519	NO	2.29565	886	0.021929	0.062043	1	0.154074	0.022291	0.28577	93.8594	54.3378		5.623e-11	0.1774	1.004e-19	> 0.999	7.46	0.2623	1.134e-22
Cerebelum_8_R	444	8.15606	1.08078	0.051291	444	8.078	0.859543	0.040792	0.078056	0.065535	-0.050565	0.206678	YES	1.19107	886	0.233947	0.367065	1	0.079939	-0.05168	0.211513	96.8117	52.2538		3.236e-11	0.2101	2.372e-20	> 0.999	8.117	0.3106	2.678e-23
Cerebelum_9_L	444	3.0827	0.466194	0.022125	444	3.02502	0.355178	0.016856	0.057677	0.027814	0.003088	0.112266	NO	2.07366	886	0.038399	0.0909038	1	0.139175	0.007432	0.270839	94.4522	53.9197		-8.239e-11	0.0893	8.513e-19	> 0.999	3.054	0.132	9.608e-22
Cerebelum_9_R	444	2.82671	0.394514	0.018723	444	2.76786	0.2984	0.014161	0.058851	0.023475	0.012777	0.104925	NO	2.50694	886	0.012356	0.0409513	1	0.168255	0.03643	0.299985	93.2955	54.7352		-7.423e-11	0.07545	9.678e-19	> 0.999	2.797	0.1116	1.092e-21
Cerebelum_10_L	444	0.208611	0.041352	0.001962	444	0.211314	0.03241	0.001538	-0.002703	0.002493	-0.007597	0.002191	YES	-1.08407	886	0.278628	0.419751	1	-0.072758	-0.204324	0.058852	97.098	52.0516		-3.241e-11	0.007991	1.645e-17	> 0.999	0.21	0.01182	1.856e-20
Cerebelum_10_R	444	0.226184	0.043837	0.00208	444	0.226193	0.037075	0.00176	-8e-06	0.002725	-0.005356	0.005339	YES	-0.003031	886	0.997582	0.997582	1	-0.000203	-0.131747	0.13134	99.9919	50.0057		-5.967e-11	0.008727	4.675e-17	> 0.999	0.226	0.0129	5.277e-20
Vermis_1_2	444	0.13915	0.024277	0.001152	444	0.13272	0.020852	0.00099	0.00643	0.001519	0.003449	0.009411	NO	4.23376	886	2.5e-05	0.0003915	0.0029	0.284151	0.151863	0.416278	88.702	57.9621		-1.695e-11	0.004913	1.19e-17	> 0.999	0.135	0.007265	1.343e-20
Vermis_3	444	0.688295	0.091377	0.004337	444	0.661462	0.08399	0.003986	0.026833	0.00589	0.015273	0.038394	NO	4.55565	886	6e-06	0.000232	0.000696	0.305755	0.173358	0.43798	87.8495	58.5585		-1.92e-11	0.01908	1.012e-18	> 0.999	0.674	0.02822	1.142e-21
Vermis_4_5	444	2.28103	0.254415	0.012074	444	2.2191	0.23739	0.011266	0.061928	0.016514	0.029518	0.094339	NO	3.75011	886	0.000188	0.00181733	0.021808	0.251691	0.119555	0.383685	89.9854	57.0628		5.194e-11	0.05331	9.494e-19	> 0.999	2.25	0.07883	1.072e-21
Vermis_6	444	1.38403	0.166978	0.007924	444	1.36257	0.137957	0.006547	0.021464	0.010279	0.001289	0.041638	NO	2.08807	886	0.037076	0.0896003	1	0.140142	0.008396	0.271808	94.4137	53.9469		-2.961e-11	0.033	8.05e-19	> 0.999	1.373	0.0488	9.086e-22
Vermis_7	444	0.731495	0.091182	0.004327	444	0.732123	0.072673	0.003449	-0.000628	0.005534	-0.011488	0.010233	YES	-0.11346	886	0.909692	0.953783	1	-0.007615	-0.139157	0.123932	99.6962	50.2148		-5.392e-11	0.01772	9.257e-18	> 0.999	0.731	0.02621	1.045e-20
Vermis_8	444	1.03092	0.128233	0.006086	444	1.01762	0.100007	0.004746	0.013304	0.007718	-0.001843	0.028451	YES	1.72383	886	0.085088	0.163845	1	0.115696	-0.015993	0.247318	95.387	53.2601		3.114e-11	0.02476	1.581e-18	> 0.999	1.024	0.03661	1.785e-21
Vermis_9	444	0.77565	0.117578	0.00558	444	0.762365	0.096361	0.004573	0.013285	0.007215	-0.000875	0.027444	YES	1.84139	886	0.065898	0.134812	1	0.123586	-0.008119	0.255221	95.0728	53.4819		-6.754e-12	0.02315	8.51e-20	> 0.999	0.769	0.03423	9.605e-23
Vermis_10	444	0.091534	0.024339	0.001155	444	0.088556	0.015705	0.000745	0.002978	0.001375	0.00028	0.005676	NO	2.16653	886	0.030536	0.0770038	1	0.145408	0.013649	0.277084	94.2042	54.0947		-3.394e-11	0.004414	5.913e-17	> 0.999	0.09	0.006528	6.674e-20

## Sheet: Supplementary table 6
	Raw						Scaling						Proportions						PCP						Residuals								X-squared = 102.77, df = 4, p-value < 2.2e-16
	Previous d	95% PI lower limit	95% PI upper limit	current d	REPLICATED?		Previous d	95% PI lower limit	95% PI upper limit	current d	REPLICATED?		Previous d	95% PI lower limit	95% PI upper limit	current d	REPLICATED?		Previous d	95% PI lower limit	95% PI upper limit	current d	REPLICATED?		Previous d	95% PI lower limit	95% PI upper limit	current d	REPLICATED?
TIV	1.6	1.32	1.88	1.86	YES		---	---	---	---	---		---	---	---	---	---		---	---	---	---	---		---	---	---	---
Precentral_L	0.72	0.466339	0.973062	1.221	NO		-0.208373	-0.45408	0.0382631	-0.297351	YES		-0.235263	-0.481252	0.0114584	-0.030453	YES		-0.0721251	-0.317555	0.173618	0.005117	YES		-0.0496913	-0.295523	0.195567	-0.005911	YES				Comparison	p-value Fisher's Test	Adjusted p-value Fisher's Test	P-value Chi-square test	Adjusted p-value Chi-squared test	Cramer's v
Precentral_R	0.688	0.435024	0.940401	1.031	NO		-0.320492	-0.566938	-0.0727824	-0.552295	YES		-0.338082	-0.585112	-0.0905937	-0.309437	YES		-0.103531	-0.349627	0.141719	-0.108347	YES		-0.0879672	-0.333587	0.157665	-0.122384	YES				Raw : Scaling	0.0122	0.0152	0.0124	0.0155	0.173
Frontal_Sup_L	0.697	0.443834	0.949584	1.048	NO		-0.38213	-0.629577	-0.134091	-0.518494	YES		-0.378	-0.625532	-0.130139	-0.272502	YES		-0.273179	-0.519532	-0.0262292	-0.119604	YES		-0.246995	-0.493336	-0.00044771	-0.123673	YES				Raw: Proportions	8.66e-06	1.73e-05	1.02e-05	2.04e-05	0.299
Frontal_Sup_R	0.763	0.508374	1.017	1.156	NO		-0.319065	-0.565929	-0.0717926	-0.446319	YES		-0.255994	-0.502401	-0.00937441	-0.16726	YES		-0.154825	-0.400808	0.0909444	-0.100133	YES		-0.128889	-0.374706	0.116819	-0.112942	YES				Raw : PCP	7.28e-18	7.28e-17	3.55e-16	3.55e-15	0.545
Frontal_Sup_Orb_L	0.657	0.40466	0.908788	0.979	NO		-0.482982	-0.731865	-0.23372	-0.638715	YES		-0.41217	-0.659928	-0.163716	-0.358634	YES		-0.351183	-0.598243	-0.103451	-0.245213	YES		-0.343429	-0.590162	-0.0955395	-0.261321	YES				Raw : Residuals	8.61e-15	4.31e-14	8.28e-14	4.14e-13	0.499
Frontal_Sup_Orb_R	0.765	0.510328	1.01904	0.951	YES		-0.437672	-0.686253	-0.189368	-0.719556	NO		-0.324664	-0.571986	-0.077731	-0.467898	YES		-0.328949	-0.576024	-0.0816893	-0.293625	YES		-0.307271	-0.553819	-0.0599127	-0.300667	YES				Scaling: Proportions	0.0667	0.0741	0.0671	0.0746	0.129
Frontal_Mid_L	0.759	0.504466	1.01291	1.257	NO		-0.295643	-0.542722	-0.0490189	-0.389795	YES		-0.241265	-0.487293	0.00550479	-0.102602	YES		-0.211039	-0.457098	0.0352837	-0.024232	YES		-0.191327	-0.436984	0.0551515	-0.034558	YES				Scaling: PCP	6.54e-10	2.18e-09	3.47e-09	1.16e-08	0.398
Frontal_Mid_R	0.867	0.60983	1.12347	1.109	YES		-0.139942	-0.385746	0.10587	-0.417823	NO		-0.144839	-0.390766	0.100894	-0.142845	YES		-0.146007	-0.39177	0.0998988	-0.115019	YES		-0.125065	-0.370692	0.120802	-0.133877	YES				Scaling : Residuals	1.38e-07	3.45e-07	2.95e-07	7.37e-07	0.347
Frontal_Mid_Orb_L	0.788	0.532789	1.04256	0.753	YES		-0.223628	-0.470179	0.0223761	-0.740863	NO		-0.181987	-0.427936	0.064096	-0.563211	NO		-0.20774	-0.45408	0.0382631	-0.268271	YES		-0.192147	-0.437989	0.0541578	-0.283255	YES				Proportions : PCP	1.67e-05	2.78e-05	3.04e-05	5.07e-05	0.286
Frontal_Mid_Orb_R	0.851	0.594241	1.10707	0.78	YES		-0.277181	-0.523564	-0.0301938	-0.579106	NO		-0.103021	-0.348624	0.142715	-0.396708	NO		-0.150501	-0.396791	0.0949238	-0.270594	YES		-0.139176	-0.384743	0.106865	-0.285361	YES				Proportions : Residuals	0.000798	0.00114	0.000959	0.00137	0.228
Frontal_Inf_Oper_L	0.448	0.19923	0.696384	0.895	NO		-0.529342	-0.778551	-0.278996	-0.566893	YES		-0.441357	-0.689292	-0.192327	-0.332903	YES		-0.133538	-0.379724	0.111842	-0.097217	YES		-0.124797	-0.370692	0.120802	-0.1153	YES				PCP : Residuals	0.438	0.438	0.437	0.437	0.068
Frontal_Inf_Oper_R	0.559	0.308491	0.809033	0.893	NO		-0.431425	-0.679164	-0.182464	-0.533075	YES		-0.334093	-0.581072	-0.0866364	-0.301653	YES		-0.099885	-0.345616	0.145705	-0.107958	YES		-0.092397	-0.337596	0.153677	-0.127162	YES
Frontal_Inf_Tri_L	0.708	0.454599	0.960811	0.838	YES		-0.350148	-0.597233	-0.102462	-0.660375	NO		-0.315528	-0.562901	-0.068823	-0.446073	YES		-0.148975	-0.394782	0.0969137	-0.174514	YES		-0.124482	-0.369689	0.121798	-0.188782	YES
Frontal_Inf_Tri_R	0.788	0.532789	1.04256	0.798	YES		-0.302604	-0.549784	-0.0559517	-0.615177	NO		-0.222547	-0.469173	0.0233688	-0.407054	YES		-0.0781739	-0.323566	0.167635	-0.189781	YES		-0.0669326	-0.312546	0.178605	-0.206598	YES
Frontal_Inf_Orb_L	0.869	0.611779	1.12552	1.087	YES		-0.272398	-0.518524	-0.025238	-0.544537	NO		-0.198712	-0.445028	0.0472029	-0.290638	YES		-0.101451	-0.346619	0.144708	-0.160453	YES		-0.0789038	-0.324568	0.166637	-0.171561	YES
Frontal_Inf_Orb_R	0.831	0.574744	1.08658	0.902	YES		-0.274695	-0.521548	-0.0282116	-0.540372	NO		-0.187325	-0.432962	0.0591266	-0.315937	YES		-0.115961	-0.361662	0.129765	-0.174856	YES		-0.102418	-0.347622	0.143712	-0.194462	YES
Rolandic_Oper_L	0.973	0.712941	1.23229	0.983	YES		-0.211395	-0.457098	0.0352837	-0.500295	NO		-0.0026063	-0.248505	0.242508	-0.257313	NO		0.0347466	-0.210541	0.28051	-0.195247	YES		0.0551761	-0.190577	0.300529	-0.205786	NO
Rolandic_Oper_R	0.888	0.630281	1.145	0.994	YES		-0.156439	-0.401812	0.0899496	-0.410932	NO		-0.0339876	-0.279509	0.211539	-0.166171	YES		0.00104803	-0.244507	0.246506	-0.239087	YES		0.0184691	-0.22752	0.263504	-0.246128	NO
Supp_Motor_Area_L	0.857	0.600088	1.11322	1.088	YES		-0.234224	-0.480245	0.0124507	-0.314126	YES		-0.0945149	-0.340604	0.150687	-0.061719	YES		-0.0265674	-0.272506	0.21853	-0.02678	YES		-0.00173534	-0.247506	0.243508	-0.039089	YES
Supp_Motor_Area_R	0.968	0.708084	1.22715	1.161	YES		-0.104507	-0.35063	0.140723	-0.297676	YES		0.00515757	-0.240509	0.250505	-0.043042	YES		0.106607	-0.13873	0.352636	-0.023195	YES		0.128228	-0.117815	0.373702	-0.027247	YES
Olfactory_L	1.059	0.796383	1.32079	1.548	NO		0.0945641	-0.150687	0.340604	0.13427	YES		0.142822	-0.102884	0.388758	0.427373	NO		-0.0254438	-0.270505	0.220527	0.181034	YES		-0.0135384	-0.259503	0.231516	0.185478	YES
Olfactory_R	0.934	0.675038	1.19221	1.34	NO		-0.0896527	-0.335592	0.155671	-0.335683	NO		0.0513635	-0.194569	0.296524	-0.006587	YES		-0.085327	-0.33058	0.160655	0.055178	YES		-0.0815102	-0.327574	0.163646	0.043739	YES
Frontal_Sup_Medial_L	0.831	0.574744	1.08658	1.121	NO		-0.288523	-0.535663	-0.0420846	-0.492163	YES		-0.262257	-0.508446	-0.0153242	-0.228339	YES		-0.17385	-0.419896	0.0720488	-0.056748	YES		-0.145225	-0.390766	0.100894	-0.069089	YES
Frontal_Sup_Medial_R	0.907	0.648775	1.1645	1.166	NO		-0.159749	-0.40583	0.0859708	-0.536346	NO		-0.100525	-0.346619	0.144708	-0.277992	YES		-0.117903	-0.363669	0.127773	-0.126112	YES		-0.09105	-0.336594	0.154674	-0.130708	YES
Frontal_Med_Orb_L	0.717	0.463404	0.969999	0.955	YES		-0.201103	-0.447039	0.0452161	-0.492201	NO		-0.129399	-0.374706	0.116819	-0.240465	YES		-0.226559	-0.473199	0.0193982	-0.220763	YES		-0.206064	-0.452068	0.0402495	-0.235066	YES
Frontal_Med_Orb_R	0.861	0.603985	1.11732	0.992	YES		-0.2289	-0.475212	0.0174131	-0.507587	NO		-0.0442178	-0.289517	0.201556	-0.256267	YES		-0.239393	-0.48528	0.0074892	-0.229247	YES		-0.215804	-0.462129	0.0303186	-0.23149	YES
Rectus_L	0.79	0.534742	1.04461	0.963	YES		-0.162837	-0.408844	0.082987	-0.427231	NO		-0.203367	-0.449051	0.0432294	-0.161076	YES		-0.175794	-0.421906	0.0700604	-0.194933	YES		-0.160789	-0.406834	0.0849762	-0.206351	YES
Rectus_R	0.918	0.659477	1.17579	0.85	YES		-0.102562	-0.348624	0.142715	-0.411407	NO		-0.048687	-0.294522	0.196565	-0.187174	YES		-0.0874997	-0.332585	0.158661	-0.177134	YES		-0.0742992	-0.319558	0.171624	-0.181999	YES
Insula_L	1.09	0.826416	1.35274	1.148	YES		-0.21079	-0.457098	0.0352837	-0.84231	NO		-0.0952275	-0.340604	0.150687	-0.594451	NO		0.0575584	-0.187584	0.303533	-0.018087	YES		0.0710959	-0.174615	0.316553	-0.026882	YES
Insula_R	1.088	0.824479	1.35068	1	YES		-0.150089	-0.395787	0.0959188	-0.881726	NO		-0.0654828	-0.310543	0.1806	-0.583773	NO		0.035873	-0.209542	0.281511	-0.141855	YES		0.0469043	-0.198561	0.29252	-0.155125	YES
Cingulum_Ant_L	0.765	0.510328	1.01904	1.012	YES		-0.236619	-0.483266	0.00947373	-0.638781	NO		-0.207798	-0.45408	0.0382631	-0.363557	YES		-0.195168	-0.441006	0.051177	-0.18057	YES		-0.177927	-0.423916	0.0680722	-0.187866	YES
Cingulum_Ant_R	0.683	0.430128	0.9353	1.071	NO		-0.36593	-0.613401	-0.118281	-0.445105	YES		-0.271088	-0.517516	-0.0242468	-0.191147	YES		-0.192337	-0.437989	0.0541578	-0.116614	YES		-0.170816	-0.416881	0.0750316	-0.126205	YES
Cingulum_Mid_L	1.004	0.743041	1.26417	1.148	YES		-0.284204	-0.530621	-0.0371306	-0.698915	NO		-0.160266	-0.40583	0.0859708	-0.400771	YES		0.00557077	-0.23951	0.251504	-0.161427	YES		0.0155604	-0.229518	0.261503	-0.176117	YES
Cingulum_Mid_R	0.929	0.670176	1.18708	1.167	YES		-0.288347	-0.534654	-0.0410939	-0.56524	NO		-0.259165	-0.505424	-0.0123494	-0.275232	YES		-0.0932962	-0.338599	0.152681	-0.156909	YES		-0.0790448	-0.324568	0.166637	-0.167371	YES
Cingulum_Post_L	0.912	0.65364	1.16963	1.15	YES		0.0802714	-0.16564	0.32557	-0.025558	YES		0.190449	-0.0561452	0.435978	0.200212	YES		0.0836631	-0.161652	0.329578	-0.008474	YES		0.0854609	-0.160655	0.33058	-0.005278	YES
Cingulum_Post_R	0.926	0.667259	1.184	1.187	NO		0.112119	-0.133749	0.35765	0.155522	YES		0.196554	-0.0491899	0.443017	0.362872	YES		0.111944	-0.133749	0.35765	0.051064	YES		0.0965071	-0.148694	0.342609	0.04251	YES
Hippocampus_L	0.906	0.647802	1.16347	1.504	NO		-0.549755	-0.799886	-0.299645	-0.874587	NO		-0.502047	-0.751141	-0.252429	-0.477071	YES		-0.00386621	-0.249505	0.241509	0.10891	YES		-0.000788269	-0.246506	0.244507	0.104108	YES
Hippocampus_R	0.91	0.651694	1.16757	1.435	NO		-0.602523	-0.853787	-0.351703	-0.803018	YES		-0.445176	-0.693344	-0.196272	-0.380644	YES		0.0500722	-0.195567	0.295523	0.146595	YES		0.0440991	-0.201556	0.289517	0.14419	YES
ParaHippocampal_L	1.165	0.898977	1.43014	1.552	NO		-0.175629	-0.421906	0.0700604	-0.497017	NO		-0.0920783	-0.337596	0.153677	-0.120059	YES		0.141652	-0.103879	0.387754	0.160114	YES		0.147517	-0.0979087	0.393778	0.151377	YES
ParaHippocampal_R	1.184	0.917337	1.44977	1.61	NO		-0.123148	-0.368685	0.122794	-0.335512	YES		0.0879848	-0.157665	0.333587	0.055921	YES		0.101262	-0.144708	0.346619	0.203043	YES		0.110817	-0.134745	0.356647	0.195814	YES
Amygdala_L	1.202	0.934723	1.46837	1.596	NO		-0.036333	-0.281511	0.209542	-0.459305	NO		0.0404436	-0.205549	0.285514	-0.08818	YES		0.223775	-0.0223761	0.470179	0.247306	YES		0.228233	-0.0184056	0.474206	0.2415	YES
Amygdala_R	1.39	1.11586	1.66314	1.603	YES		0.0307608	-0.214535	0.276508	-0.487633	NO		0.296485	0.0490189	0.542722	-0.1188	NO		0.290286	0.0430753	0.536671	0.242758	YES		0.290899	0.044066	0.53768	0.240723	YES
Calcarine_L	0.945	0.685733	1.20351	0.962	YES		-0.0494542	-0.294522	0.196565	-0.265546	YES		0.128302	-0.117815	0.373702	-0.073369	YES		0.148099	-0.0979087	0.393778	-0.00857	YES		0.146945	-0.0989038	0.392774	0.005522	YES
Calcarine_R	0.697	0.443834	0.949584	0.834	YES		-0.129768	-0.375709	0.115824	-0.165346	YES		0.00162646	-0.243508	0.247506	-0.007803	YES		0.0482913	-0.197563	0.293521	-0.048542	YES		0.0380924	-0.207546	0.283512	-0.030427	YES
Cuneus_L	0.732	0.478075	0.985318	1.251	NO		-0.123715	-0.369689	0.121798	-0.030981	YES		-0.154768	-0.400808	0.0909444	0.20528	NO		0.070847	-0.174615	0.316553	0.170946	YES		0.0739965	-0.171624	0.319558	0.161132	YES
Cuneus_R	0.95	0.690593	1.20865	1.074	YES		-0.0685881	-0.314549	0.17661	-0.16548	YES		0.00569616	-0.23951	0.251504	0.044199	YES		0.110094	-0.135741	0.355644	0.006731	YES		0.118119	-0.127773	0.363669	0.014509	YES
Lingual_L	1.152	0.886409	1.41671	1.323	YES		-0.302223	-0.548775	-0.0549614	-0.453476	YES		-0.0242645	-0.269505	0.221526	-0.161547	YES		0.123328	-0.122794	0.368685	0.049247	YES		0.134011	-0.111842	0.379724	0.062732	YES
Lingual_R	1.302	1.03117	1.57187	1.341	YES		-0.100812	-0.346619	0.144708	-0.416562	NO		0.187062	-0.0591266	0.432962	-0.134154	NO		0.244968	-0.00153633	0.491322	0.000734	YES		0.249817	0.00342355	0.496357	0.009889	YES
Occipital_Sup_L	0.696	0.442855	0.948564	1.06	NO		-0.193248	-0.438995	0.0531642	-0.199955	YES		-0.246879	-0.493336	-0.00044771	0.006693	NO		-0.0507779	-0.296524	0.194569	-0.030071	YES		-0.044579	-0.290518	0.200558	-0.018829	YES
Occipital_Sup_R	0.553	0.302594	0.802935	0.919	NO		-0.395193	-0.642726	-0.146932	-0.472143	YES		-0.373523	-0.621488	-0.126187	-0.253567	YES		-0.269202	-0.5155	-0.0222642	-0.115412	YES		-0.263263	-0.509454	-0.0163157	-0.104655	YES
Occipital_Mid_L	0.83	0.573769	1.08555	1.138	NO		-0.339957	-0.587132	-0.0925721	-0.343157	YES		-0.25811	-0.504416	-0.0113578	-0.080607	YES		-0.216298	-0.462129	0.0303186	-0.162214	YES		-0.210345	-0.456092	0.0362768	-0.152242	YES
Occipital_Mid_R	0.738	0.483941	0.991447	1.113	NO		-0.515279	-0.764336	-0.265223	-0.291851	YES		-0.276826	-0.523564	-0.0301938	-0.068073	YES		-0.250139	-0.496357	-0.00342355	-0.007202	YES		-0.246775	-0.493336	-0.00044771	0.002166	NO
Occipital_Inf_L	0.951	0.691565	1.20968	1.087	YES		-0.0313883	-0.276508	0.214535	-0.050493	YES		0.0885912	-0.156668	0.334589	0.156606	YES		0.018234	-0.22752	0.263504	0.007105	YES		0.0157954	-0.229518	0.261503	0.018944	YES
Occipital_Inf_R	0.878	0.620544	1.13475	0.915	YES		-0.109543	-0.355644	0.135741	0.072055	YES		0.101594	-0.143712	0.347622	0.217181	YES		0.00847445	-0.237511	0.253504	0.090465	YES		0.00813606	-0.237511	0.253504	0.079902	YES
Fusiform_L	1.139	0.873838	1.40329	1.472	NO		-0.153828	-0.399804	0.0919392	-0.327352	YES		-0.0257708	-0.271505	0.219528	0.020479	YES		0.0368604	-0.208544	0.282511	0.079557	YES		0.0424578	-0.203552	0.287515	0.07372	YES
Fusiform_R	1.296	1.02539	1.56565	1.606	NO		0.0201522	-0.225522	0.265504	-0.150943	YES		0.216297	-0.0303186	0.462129	0.219695	YES		0.192724	-0.0531642	0.438995	0.173803	YES		0.194715	-0.051177	0.441006	0.163073	YES
Postcentral_L	0.553	0.302594	0.802935	1.107	NO		-0.367847	-0.615423	-0.120257	-0.666562	NO		-0.520926	-0.770428	-0.271127	-0.407963	YES		-0.215365	-0.461123	0.0313116	-0.110291	YES		-0.200958	-0.447039	0.0452161	-0.110087	YES
Postcentral_R	0.592	0.340905	0.842593	1.034	NO		-0.443532	-0.692331	-0.195286	-0.528785	YES		-0.42171	-0.670051	-0.173585	-0.269913	YES		-0.118197	-0.363669	0.127773	-0.06674	YES		-0.116604	-0.362666	0.128769	-0.075209	YES
Parietal_Sup_L	0.656	0.40368	0.907769	0.992	NO		-0.404028	-0.651832	-0.155818	-0.454472	YES		-0.297326	-0.543731	-0.0500094	-0.255404	YES		-0.153791	-0.399804	0.0919392	-0.028016	YES		-0.132555	-0.37872	0.112837	-0.029028	YES
Parietal_Sup_R	0.659	0.40662	0.910827	0.885	YES		-0.189357	-0.434973	0.057139	-0.405281	YES		-0.229582	-0.476219	0.0164205	-0.234587	YES		-0.0856466	-0.331582	0.159658	0.037324	YES		-0.0731418	-0.318556	0.172621	0.033902	YES
Parietal_Inf_L	0.542	0.291781	0.791757	0.976	NO		-0.592926	-0.84361	-0.341887	-0.707436	YES		-0.51676	-0.766366	-0.267191	-0.47616	YES		-0.214516	-0.461123	0.0313116	-0.054638	YES		-0.212358	-0.458104	0.0342906	-0.060423	YES
Parietal_Inf_R	0.427	0.178518	0.675113	0.882	NO		-0.523393	-0.772458	-0.273094	-0.416971	YES		-0.522478	-0.771443	-0.272111	-0.240008	NO		-0.212375	-0.458104	0.0342906	0.096343	NO		-0.216369	-0.462129	0.0303186	0.091444	NO
SupraMarginal_L	0.611	0.359554	0.86193	1.091	NO		-0.421837	-0.670051	-0.173585	-0.247475	YES		-0.316525	-0.56391	-0.0698129	-0.014979	NO		-0.178124	-0.423916	0.0680722	-0.06134	YES		-0.173117	-0.418891	0.073043	-0.066655	YES
SupraMarginal_R	0.845	0.588393	1.10092	1.043	YES		-0.202039	-0.448045	0.0442227	-0.2357	YES		-0.10227	-0.347622	0.143712	-0.040608	YES		0.0485691	-0.196565	0.294522	0.047398	YES		0.0583841	-0.187584	0.303533	0.053358	YES
Angular_L	0.738	0.483941	0.991447	1.025	NO		-0.302692	-0.549784	-0.0559517	-0.396619	YES		-0.126652	-0.372699	0.118811	-0.189447	YES		0.0168992	-0.228519	0.262504	-0.013911	YES		0.0189841	-0.226521	0.264504	-0.019126	YES
Angular_R	0.541	0.290797	0.790741	0.85	NO		-0.590931	-0.841576	-0.339923	-0.468448	YES		-0.390656	-0.638679	-0.142981	-0.294568	YES		-0.18362	-0.429946	0.0621081	0.022268	YES		-0.179861	-0.425926	0.066084	0.027009	YES
Precuneus_L	0.894	0.636122	1.15116	1.181	NO		-0.386937	-0.634634	-0.139031	-0.318729	YES		-0.156409	-0.401812	0.0899496	-0.03764	YES		-0.0770439	-0.322564	0.168632	-0.087459	YES		-0.0620388	-0.307538	0.183593	-0.0964	YES
Precuneus_R	1.063	0.80026	1.32491	1.297	YES		-0.271426	-0.517516	-0.0242468	-0.329611	YES		0.0180797	-0.22752	0.263504	-0.035444	YES		0.0504298	-0.195567	0.295523	-0.043157	YES		0.0595443	-0.185588	0.305536	-0.046215	YES
Paracentral_Lobule_L	0.492	0.242584	0.740994	0.919	NO		-0.267496	-0.513485	-0.0202815	-0.198349	YES		-0.267691	-0.514492	-0.0212728	-0.016322	NO		-0.0533171	-0.298526	0.192573	0.072506	YES		-0.0356853	-0.281511	0.209542	0.051638	YES
Paracentral_Lobule_R	0.549	0.298662	0.79887	0.912	NO		-0.271145	-0.517516	-0.0242468	-0.284783	YES		-0.244765	-0.491322	0.00153633	-0.086048	YES		-0.00353806	-0.249505	0.241509	0.029868	YES		-0.00771184	-0.253504	0.237511	0.02146	YES
Caudate_L	0.547	0.296696	0.796837	0.892	NO		-0.568553	-0.819199	-0.318317	-0.875252	NO		-0.449081	-0.697397	-0.200216	-0.605602	YES		-0.137405	-0.382735	0.108856	-0.181311	YES		-0.120325	-0.365675	0.125781	-0.189493	YES
Caudate_R	0.602	0.350721	0.852769	0.857	NO		-0.569623	-0.820216	-0.319299	-0.876442	NO		-0.403678	-0.651832	-0.155818	-0.676637	NO		-0.146998	-0.392774	0.0989038	-0.245165	YES		-0.133744	-0.379724	0.111842	-0.252	YES
Putamen_L	1.139	0.873838	1.40329	1.294	YES		-0.0169254	-0.262504	0.228519	-0.263496	NO		-0.00360073	-0.249505	0.241509	0.011363	YES		0.301665	0.0549614	0.548775	0.061473	YES		0.306112	0.0589225	0.55281	0.052309	NO
Putamen_R	1.094	0.830289	1.35686	1.339	YES		-0.149563	-0.395787	0.0959188	-0.630682	NO		-0.0938899	-0.339601	0.151684	-0.379292	NO		0.260662	0.0143326	0.507439	0.128909	YES		0.264998	0.0182986	0.511469	0.122466	YES
Pallidum_L	0.785	0.52986	1.03949	0.419	NO		-0.305107	-0.551801	-0.0579323	-0.097518	YES		0.11248	-0.133749	0.35765	-0.015066	YES		0.30074	0.0539711	0.547766	0.038944	NO		0.293377	0.0460473	0.539697	0.04927	YES
Pallidum_R	0.831	0.574744	1.08658	1.175	NO		-0.317327	-0.56391	-0.0698129	0.335109	NO		-0.0348115	-0.28051	0.210541	0.487223	NO		0.250962	0.00441543	0.497365	0.149348	YES		0.25107	0.00441543	0.497365	0.149107	YES
Thalamus_L	0.279	0.0321759	0.52558	0.604	NO		-0.701398	-0.953666	-0.447749	-0.682994	YES		-0.785098	-1.03949	-0.52986	-0.570596	YES		-0.181195	-0.426931	0.06509	-0.24324	YES		-0.176604	-0.422911	0.0690663	-0.235001	YES
Thalamus_R	0.455	0.206131	0.703477	0.682	YES		-0.646258	-0.897577	-0.393879	-0.652654	YES		-0.670751	-0.923062	-0.418376	-0.537117	YES		-0.0476905	-0.293521	0.197563	-0.226521	YES		-0.0462752	-0.291519	0.199559	-0.216296	YES
Heschl_L	0.881	0.623466	1.13782	0.604	NO		0.0211598	-0.224523	0.266504	-0.796607	NO		0.00123431	-0.244507	0.246506	-0.617377	NO		0.0496443	-0.195567	0.295523	-0.3051	NO		0.068848	-0.17661	0.314549	-0.312781	NO
Heschl_R	0.687	0.434045	0.939381	0.822	YES		-0.137545	-0.383739	0.10786	-0.354979	YES		-0.0186327	-0.264504	0.226521	-0.165217	YES		-0.0282239	-0.273506	0.217531	-0.118216	YES		-0.0194315	-0.264504	0.226521	-0.127646	YES
Temporal_Sup_L	0.964	0.704198	1.22304	1.208	YES		-0.0984248	-0.343611	0.147698	-0.333204	YES		0.00663783	-0.23851	0.252504	-0.062569	YES		0.0882999	-0.157665	0.333587	-0.052189	YES		0.0991395	-0.146701	0.344614	-0.058132	YES
Temporal_Sup_R	0.781	0.525955	1.0354	1.191	NO		-0.438683	-0.687266	-0.190355	-0.330147	YES		-0.322056	-0.568957	-0.0747619	-0.074812	YES		-0.082094	-0.327574	0.163646	-0.09429	YES		-0.0672955	-0.312546	0.178605	-0.094	YES
Temporal_Pole_Sup_L	0.924	0.665313	1.18195	1.207	NO		0.0948649	-0.150687	0.340604	-0.276649	NO		-0.0227673	-0.268505	0.222525	-0.013555	YES		-0.00246876	-0.247506	0.243508	0.076322	YES		0.00870515	-0.236512	0.254504	0.056162	YES
Temporal_Pole_Sup_R	0.981	0.720711	1.24051	1.132	YES		0.100786	-0.144708	0.346619	-0.345693	NO		0.0632182	-0.182595	0.30854	-0.100243	YES		0.0765936	-0.168632	0.322564	0.075841	YES		0.0856391	-0.159658	0.331582	0.047873	YES
Temporal_Mid_L	0.957	0.697396	1.21584	1.316	NO		-0.517386	-0.766366	-0.267191	-0.380691	YES		-0.273748	-0.52054	-0.0272204	-0.09005	YES		-0.0679615	-0.313548	0.177608	-0.095065	YES		-0.0549372	-0.300529	0.190577	-0.100875	YES
Temporal_Mid_R	0.873	0.615675	1.12962	1.182	NO		-0.649941	-0.901654	-0.3978	-0.30461	NO		-0.36768	-0.615423	-0.120257	-0.078376	NO		-0.0458525	-0.291519	0.199559	-0.049784	YES		-0.0328002	-0.278509	0.212538	-0.040304	YES
Temporal_Pole_Mid_L	0.925	0.666286	1.18297	0.966	YES		0.131806	-0.113833	0.377716	-0.348058	NO		0.138646	-0.106865	0.384743	-0.149627	NO		0.130058	-0.115824	0.375709	0.009344	YES		0.137693	-0.10786	0.383739	-0.006182	YES
Temporal_Pole_Mid_R	1.104	0.839971	1.36718	0.909	YES		0.0994949	-0.146701	0.344614	-0.347522	NO		0.244349	-0.0025284	0.490314	-0.152606	NO		0.214864	-0.0313116	0.461123	-0.049988	NO		0.226716	-0.0193982	0.473199	-0.06401	NO
Temporal_Inf_L	1.151	0.885442	1.41568	1.462	NO		-0.234761	-0.481252	0.0114584	-0.176396	YES		0.0175036	-0.22752	0.263504	0.155119	YES		0.0600854	-0.185588	0.305536	0.056481	YES		0.0800637	-0.16564	0.32557	0.043346	YES
Temporal_Inf_R	1.146	0.880607	1.41052	1.257	YES		-0.36938	-0.616434	-0.121246	-0.281895	YES		-0.0365644	-0.282511	0.208544	-0.029705	YES		0.0672312	-0.178605	0.312546	-0.031088	YES		0.0779593	-0.167635	0.323566	-0.028951	YES
Cerebelum_Crus1_L	1.121	0.856424	1.38471	1.074	YES		-0.0442468	-0.289517	0.201556	-0.360168	NO		0.124213	-0.121798	0.369689	-0.155885	NO		0.233338	-0.0134432	0.479239	0.170587	YES		0.246108	-0.000544297	0.492329	0.162882	YES
Cerebelum_Crus1_R	0.942	0.682817	1.20043	1.132	YES		-0.231605	-0.478232	0.0144356	-0.25808	YES		-0.067024	-0.312546	0.178605	-0.060047	YES		0.200479	-0.0462095	0.446034	0.272907	YES		0.20844	-0.0382631	0.45408	0.262128	YES
Cerebelum_Crus2_L	0.679	0.426211	0.93122	0.251	NO		-0.347803	-0.595212	-0.100485	-0.929738	NO		-0.303062	-0.549784	-0.0559517	-0.816609	NO		-0.0133509	-0.258503	0.232515	-0.095034	YES		-0.00517438	-0.250505	0.240509	-0.11286	YES
Cerebelum_Crus2_R	0.691	0.437961	0.943462	0.112	NO		-0.438345	-0.686253	-0.189368	-0.909662	NO		-0.274708	-0.521548	-0.0282116	-0.818593	NO		-0.00793382	-0.253504	0.237511	-0.071519	YES		-0.00148579	-0.246506	0.244507	-0.083813	YES
Cerebelum_3_L	0.486	0.236675	0.734908	1.143	NO		-0.0775224	-0.323566	0.167635	0.082402	YES		-0.09969	-0.345616	0.145705	0.241551	NO		0.0256912	-0.219528	0.271505	0.307759	NO		0.0355047	-0.209542	0.281511	0.313244	NO
Cerebelum_3_R	0.57	0.319299	0.820216	1.031	NO		-0.278819	-0.52558	-0.0321759	-0.307629	YES		-0.179233	-0.424921	0.0670781	-0.087264	YES		-0.000908464	-0.246506	0.244507	0.150961	YES		0.0133413	-0.232515	0.258503	0.148354	YES
Cerebelum_4_5_L	0.854	0.597164	1.11014	1.317	NO		-0.340976	-0.588142	-0.0935613	-0.26532	YES		-0.146618	-0.392774	0.0989038	-0.006643	YES		0.136688	-0.108856	0.382735	0.240628	YES		0.141603	-0.103879	0.387754	0.244705	YES
Cerebelum_4_5_R	0.973	0.712941	1.23229	1.554	NO		-0.251131	-0.497365	-0.00441543	-0.215401	YES		-0.0548562	-0.300529	0.190577	0.097193	YES		0.189416	-0.057139	0.434973	0.293355	YES		0.194955	-0.051177	0.441006	0.292345	YES
Cerebelum_6_L	1.05	0.78766	1.31152	1.284	YES		-0.326898	-0.574005	-0.0797102	-0.479699	YES		-0.0961354	-0.341606	0.149691	-0.220241	YES		0.139639	-0.10587	0.385746	0.17396	YES		0.150178	-0.0959188	0.395787	0.170523	YES
Cerebelum_6_R	1.065	0.802198	1.32697	1.353	NO		-0.224349	-0.470179	0.0223761	-0.351652	YES		-0.0831283	-0.328576	0.162649	-0.094091	YES		0.143736	-0.101889	0.389762	0.219257	YES		0.147329	-0.0989038	0.392774	0.215112	YES
Cerebelum_7b_L	0.872	0.614701	1.12859	0.408	NO		-0.120397	-0.365675	0.125781	-0.791875	NO		-0.0545414	-0.300529	0.190577	-0.663994	NO		0.136183	-0.109851	0.381731	-0.088102	YES		0.14767	-0.0979087	0.393778	-0.100309	NO
Cerebelum_7b_R	0.528	0.278013	0.777536	0.101	NO		-0.448928	-0.697397	-0.200216	-0.891241	NO		-0.382719	-0.630588	-0.135079	-0.798848	NO		-0.107096	-0.352636	0.13873	-0.109373	YES		-0.0904549	-0.335592	0.155671	-0.122741	YES
Cerebelum_8_L	0.991	0.730421	1.25079	1.039	YES		-0.0736089	-0.319558	0.171624	-0.370713	NO		0.0578017	-0.187584	0.303533	-0.168996	YES		0.118147	-0.127773	0.363669	0.162106	YES		0.119012	-0.126777	0.364672	0.154074	YES
Cerebelum_8_R	1.003	0.74207	1.26314	0.875	YES		-0.237363	-0.483266	0.00947373	-0.424332	YES		0.0487266	-0.196565	0.294522	-0.250989	NO		0.128285	-0.117815	0.373702	0.092494	YES		0.135654	-0.109851	0.381731	0.079939	YES
Cerebelum_9_L	0.601	0.34974	0.851751	0.862	NO		-0.328886	-0.576024	-0.0816893	-0.327854	YES		-0.126962	-0.372699	0.118811	-0.149462	YES		0.062096	-0.183593	0.307538	0.149557	YES		0.0882806	-0.157665	0.333587	0.139175	YES
Cerebelum_9_R	0.671	0.418376	0.923062	0.971	NO		-0.308528	-0.555837	-0.061893	-0.310483	YES		-0.0934306	-0.338599	0.152681	-0.114657	YES		0.116831	-0.128769	0.362666	0.181669	YES		0.137447	-0.108856	0.382735	0.168255	YES
Cerebelum_10_L	0.29	0.0430753	0.536671	0.483	YES		-0.347806	-0.595212	-0.100485	-0.483971	YES		-0.463331	-0.711586	-0.214016	-0.30212	YES		-0.212284	-0.458104	0.0342906	-0.070825	YES		-0.22223	-0.468167	0.0243616	-0.072758	YES
Cerebelum_10_R	0.463	0.214016	0.711586	0.581	YES		-0.225788	-0.472192	0.0203908	-0.347052	YES		-0.306298	-0.55281	-0.0589225	-0.194867	YES		-0.0648083	-0.310543	0.1806	-0.00284	YES		-0.0688824	-0.314549	0.17661	-0.000203	YES
Vermis_1_2	0.567	0.316352	0.817166	0.993	NO		0.0393915	-0.206547	0.284513	-0.00326	YES		0.0814153	-0.164643	0.326572	0.148011	YES		0.118453	-0.127773	0.363669	0.285754	YES		0.106516	-0.13873	0.352636	0.284151	YES
Vermis_3	0.453	0.204159	0.70145	1.194	NO		-0.168264	-0.413867	0.0780146	-0.036758	YES		-0.285294	-0.531629	-0.0381215	0.153892	NO		-0.107073	-0.352636	0.13873	0.29234	NO		-0.100434	-0.345616	0.145705	0.305755	NO
Vermis_4_5	0.716	0.462426	0.968978	1.26	NO		-0.396565	-0.644749	-0.148907	-0.162181	YES		-0.254149	-0.500386	-0.00739091	0.074881	NO		0.0404565	-0.205549	0.285514	0.248501	YES		0.0451696	-0.200558	0.290518	0.251691	YES
Vermis_6	0.666	0.413478	0.917963	0.991	NO		-0.58131	-0.831403	-0.330104	-0.457194	YES		-0.432113	-0.680176	-0.18345	-0.21092	YES		-0.0142673	-0.259503	0.231516	0.152451	YES		-0.00166145	-0.247506	0.243508	0.140142	YES
Vermis_7	0.465	0.215987	0.713613	0.708	YES		-0.949462	-1.20762	-0.689621	-0.740749	YES		-0.586579	-0.837506	-0.335996	-0.509092	YES		-0.135502	-0.381731	0.109851	0.015243	YES		-0.136824	-0.382735	0.108856	-0.007615	YES
Vermis_8	0.681	0.42817	0.93326	0.914	YES		-0.491618	-0.740994	-0.242584	-0.505362	YES		-0.203255	-0.449051	0.0432294	-0.287507	YES		0.146066	-0.0998988	0.39177	0.130243	YES		0.145995	-0.0998988	0.39177	0.115696	YES
Vermis_9	0.497	0.247507	0.746067	0.885	NO		-0.369275	-0.616434	-0.121246	-0.265583	YES		-0.24602	-0.492329	0.000544297	-0.086358	YES		0.0886046	-0.156668	0.334589	0.133497	YES		0.100878	-0.144708	0.346619	0.123586	YES
Vermis_10	0.499	0.249476	0.748096	0.695	YES		-0.0937195	-0.339601	0.151684	-0.046547	YES		-0.277641	-0.524572	-0.0311849	0.081519	NO		0.0771841	-0.168632	0.322564	0.168411	YES		0.0733256	-0.172621	0.318556	0.145408	YES
	Raw						Scaling						Proportions						PCP						Residuals
	Averaged d	95% CI lower limit	95% CI upper limit	p-value	CI includes 0?		Averaged d	95% CI lower limit	95% CI upper limit	p-value	CI includes 0?		Averaged d	95% CI lower limit	95% CI upper limit	p-value	CI includes 0?		Averaged d	95% CI lower limit	95% CI upper limit	p-value	CI includes 0?		Averaged d	95% CI lower limit	95% CI upper limit	p-value	CI includes 0?
Precentral_L							-0.297099	-0.429367	-0.164831	1.0703e-05	NO		-0.116015	-0.313109	0.0810786	0.248626	YES		-0.0169195	-0.128094	0.0942548	0.765486	YES		-0.015881	-0.127048	0.0952864	0.779482	YES
Precentral_R							-0.551827	-0.685851	-0.417802	7.03668e-16	NO		-0.316839	-0.428699	-0.204979	2.83187e-08	NO		-0.106085	-0.217327	0.0051573	0.0616092	YES		-0.112616	-0.22387	-0.00136273	0.047259	NO
Frontal_Sup_L							-0.518055	-0.651787	-0.384322	3.137e-14	NO		-0.302865	-0.41468	-0.191051	1.10319e-07	NO		-0.171182	-0.310236	-0.032128	0.0158302	NO		-0.155847	-0.267198	-0.0444968	0.00608464	NO
Frontal_Sup_R							-0.445942	-0.579111	-0.312773	5.26265e-11	NO		-0.192282	-0.303714	-0.0808511	0.000719465	NO		-0.116017	-0.227278	-0.00475497	0.0409806	NO		-0.117353	-0.228613	-0.00609327	0.0387056	NO
Frontal_Sup_Orb_L							-0.638174	-0.773025	-0.503323	1.76939e-20	NO		-0.375149	-0.487289	-0.263008	5.50012e-11	NO		-0.275002	-0.386706	-0.163299	1.3985e-06	NO		-0.284235	-0.395968	-0.172502	6.16673e-07	NO
Frontal_Sup_Orb_R	0.874572	0.696909	1.05223	5.00133e-22	NO								-0.417891	-0.552734	-0.283048	1.24667e-09	NO		-0.303447	-0.41525	-0.191644	1.04016e-07	NO		-0.302142	-0.413939	-0.190346	1.17698e-07	NO
Frontal_Mid_L							-0.389464	-0.52225	-0.256679	8.99613e-09	NO		-0.146986	-0.274244	-0.0197288	0.0235853	NO		-0.0990498	-0.277907	0.0798079	0.27774	YES		-0.0941979	-0.24695	0.0585544	0.226796	YES
Frontal_Mid_R	1.0011	0.76417	1.23804	1.21833e-16	NO								-0.144687	-0.255996	-0.0333773	0.0108442	NO		-0.124401	-0.235674	-0.0131281	0.0284371	NO		-0.132293	-0.243578	-0.0210073	0.019809	NO
Frontal_Mid_Orb_L	0.761698	0.646574	0.876822	1.8642e-38	NO														-0.251506	-0.363113	-0.139899	1.0019e-05	NO		-0.25744	-0.369075	-0.145806	6.18781e-06	NO
Frontal_Mid_Orb_R	0.798549	0.683035	0.914063	8.00688e-42	NO														-0.235858	-0.347429	-0.124288	3.42303e-05	NO		-0.234532	-0.371387	-0.0976776	0.00078266	NO
Frontal_Inf_Oper_L							-0.566412	-0.700568	-0.432256	1.28395e-16	NO		-0.362741	-0.474831	-0.250651	2.25689e-10	NO		-0.106846	-0.218091	0.0043985	0.0597723	YES		-0.117471	-0.228731	-0.00621093	0.0385108	NO
Frontal_Inf_Oper_R							-0.532625	-0.666481	-0.398768	6.24721e-15	NO		-0.310033	-0.421864	-0.198202	5.52052e-08	NO		-0.105063	-0.216304	0.00617753	0.0641521	YES		-0.116896	-0.228157	-0.00563559	0.0394712	NO
Frontal_Inf_Tri_L	0.798947	0.680509	0.917384	6.60547e-40	NO								-0.405951	-0.523189	-0.288713	1.14782e-11	NO		-0.166829	-0.278187	-0.0554708	0.00332173	NO		-0.170242	-0.281613	-0.0588712	0.00273538	NO
Frontal_Inf_Tri_R	0.794321	0.678858	0.909784	1.95641e-41	NO								-0.33481	-0.512383	-0.157236	0.000219492	NO		-0.157553	-0.268907	-0.0461987	0.00555223	NO		-0.160625	-0.289196	-0.0320534	0.0143416	NO
Frontal_Inf_Orb_L	0.993124	0.781371	1.20488	3.84608e-20	NO								-0.263637	-0.375294	-0.151979	3.6976e-06	NO		-0.143703	-0.255015	-0.0323904	0.0113969	NO		-0.144302	-0.255623	-0.0329806	0.0110652	NO
Frontal_Inf_Orb_R	0.881071	0.764633	0.997509	9.25774e-50	NO								-0.275961	-0.394127	-0.157796	4.71131e-06	NO		-0.158669	-0.270012	-0.0473252	0.00522181	NO		-0.167923	-0.279295	-0.0565517	0.00312484	NO
Rolandic_Oper_L	0.98028	0.862631	1.09793	5.94514e-60	NO														-0.0928377	-0.316993	0.131318	0.416934	YES
Rolandic_Oper_R	0.961895	0.844465	1.07932	5.31368e-58	NO								-0.125332	-0.243877	-0.00678689	0.0382491	NO		-0.131144	-0.364367	0.10208	0.270417	YES
Supp_Motor_Area_L	0.986715	0.761128	1.2123	1.00933e-17	NO		-0.31386	-0.446212	-0.181508	3.35364e-06	NO		-0.0715754	-0.182776	0.0396255	0.207112	YES		-0.0268685	-0.138037	0.0843005	0.635711	YES		-0.0283414	-0.139513	0.0828301	0.617313	YES
Supp_Motor_Area_R	1.08156	0.895318	1.26781	5.14464e-30	NO		-0.297424	-0.429694	-0.165155	1.04704e-05	NO		-0.0300892	-0.141263	0.0810843	0.595789	YES		0.01628	-0.0991872	0.131747	0.782287	YES		0.0282089	-0.117144	0.173561	0.703667	YES
Olfactory_L							0.134159	0.00246707	0.265851	0.0458598	NO								0.0917214	-0.102132	0.285574	0.353742	YES		0.10023	-0.0963262	0.296787	0.317578	YES
Olfactory_R													0.00531829	-0.105852	0.116488	0.925297	YES		0.00826677	-0.115473	0.132007	0.895823	YES		0.00344576	-0.115526	0.122418	0.954732	YES
Frontal_Sup_Medial_L							-0.491746	-0.625263	-0.358228	5.25409e-13	NO		-0.236389	-0.347942	-0.124836	3.27706e-05	NO		-0.0896987	-0.200938	0.0215404	0.114007	YES		-0.0905453	-0.201774	0.0206836	0.110601	YES
Frontal_Sup_Medial_R													-0.206845	-0.37655	-0.0371405	0.0168985	NO		-0.12445	-0.235721	-0.0131781	0.0283733	NO		-0.118765	-0.230029	-0.00750077	0.0364302	NO
Frontal_Med_Orb_L	0.849419	0.616127	1.08271	9.59092e-13	NO								-0.20801	-0.319492	-0.0965287	0.000255142	NO		-0.218354	-0.329848	-0.106859	0.00012382	NO		-0.225813	-0.337332	-0.114294	7.2266e-05	NO
Frontal_Med_Orb_R	0.952259	0.834942	1.06957	5.48205e-57	NO								-0.164434	-0.365505	0.0366371	0.10897	YES		-0.231108	-0.342643	-0.119574	4.88209e-05	NO		-0.227186	-0.338708	-0.115663	6.53222e-05	NO
Rectus_L	0.895501	0.730491	1.06051	2.01228e-26	NO								-0.172136	-0.283508	-0.0607636	0.0024512	NO		-0.189118	-0.300531	-0.077706	0.000877975	NO		-0.193281	-0.304707	-0.0818547	0.000674415	NO
Rectus_R	0.86908	0.752783	0.985377	1.41349e-48	NO								-0.141932	-0.267911	-0.0159533	0.0272328	NO		-0.153772	-0.265112	-0.0424323	0.0067911	NO		-0.150696	-0.262034	-0.0393573	0.00798279	NO
Insula_L	1.12987	1.01016	1.24957	2.08813e-76	NO														0.00338078	-0.107791	0.114553	0.952472	YES		0.000702455	-0.110475	0.11188	0.990119	YES
Insula_R	1.02302	0.904799	1.14124	1.60239e-64	NO														-0.0726673	-0.241245	0.0959106	0.398187	YES		-0.0712217	-0.265496	0.123052	0.47243	YES
Cingulum_Ant_L	0.901564	0.659472	1.14366	2.8989e-13	NO								-0.307619	-0.45155	-0.163689	2.80211e-05	NO		-0.184981	-0.296383	-0.0735795	0.00113593	NO		-0.184684	-0.296085	-0.0732831	0.00115692	NO
Cingulum_Ant_R							-0.444727	-0.577888	-0.311567	5.91519e-11	NO		-0.215173	-0.326667	-0.10368	0.000155217	NO		-0.137623	-0.248927	-0.02632	0.0153744	NO		-0.138695	-0.249995	-0.0273948	0.0145908	NO
Cingulum_Mid_L	1.1	0.966055	1.23394	2.71223e-58	NO								-0.293026	-0.531038	-0.0550139	0.0158223	NO		-0.101565	-0.254366	0.0512365	0.192657	YES		-0.0980503	-0.282082	0.0859815	0.29637	YES
Cingulum_Mid_R	1.06221	0.829398	1.29503	3.81381e-19	NO								-0.271052	-0.382725	-0.159379	1.96303e-06	NO		-0.138596	-0.249899	-0.0272933	0.0146637	NO		-0.141941	-0.253256	-0.0306263	0.012447	NO
Cingulum_Post_L	1.0438	0.813379	1.27422	6.77498e-19	NO		-0.0255341	-0.157084	0.106015	0.703624	YES		0.197171	0.0857373	0.308605	0.00052442	NO		0.0235964	-0.087581	0.134774	0.677421	YES		0.0203112	-0.090867	0.131489	0.720293	YES
Cingulum_Post_R							0.155385	0.0236421	0.287127	0.0207946	NO		0.303365	0.135088	0.471642	0.000410315	NO		0.0313961	-0.0797918	0.142584	0.579966	YES		0.0576334	-0.0535576	0.168824	0.309675	YES
Hippocampus_L													-0.483763	-0.596542	-0.370985	4.19627e-17	NO		0.0765001	-0.0347231	0.187723	0.177634	YES		0.0742542	-0.0369634	0.185472	0.190682	YES
Hippocampus_R							-0.802337	-0.939071	-0.665603	1.30727e-30	NO		-0.399014	-0.511284	-0.286743	3.26557e-12	NO		0.119017	0.00774078	0.230292	0.036055	NO		0.116341	0.0050702	0.227613	0.0404355	NO
ParaHippocampal_L													-0.109159	-0.220407	0.00208951	0.0544611	YES		0.154155	0.0428259	0.265485	0.00664927	NO		0.150448	0.039127	0.261769	0.00807662	NO
ParaHippocampal_R							-0.335228	-0.467693	-0.202763	7.04685e-07	NO		0.0654193	-0.0457756	0.176614	0.248867	YES		0.173082	0.0616969	0.284467	0.00232217	NO		0.170431	0.0590541	0.281807	0.00270711	NO
Amygdala_L													-0.0476196	-0.158821	0.0635821	0.401295	YES		0.237425	0.125869	0.34898	3.02714e-05	NO		0.236968	0.125414	0.348522	3.13464e-05	NO
Amygdala_R	1.51373	1.30475	1.72271	9.59109e-46	NO														0.258558	0.146928	0.370188	5.63399e-06	NO		0.254743	0.143126	0.36636	7.70535e-06	NO
Calcarine_L	0.956414	0.839069	1.07376	1.92217e-57	NO		-0.265321	-0.397442	-0.133199	8.28824e-05	NO		0.0105943	-0.184789	0.205978	0.915364	YES		0.0477705	-0.0992341	0.194775	0.524184	YES		0.0515567	-0.0776063	0.18072	0.434015	YES
Calcarine_R	0.789799	0.664157	0.915441	7.02343e-35	NO		-0.165206	-0.296975	-0.0334378	0.0139975	NO		-0.00578215	-0.116947	0.105382	0.918799	YES		-0.0209779	-0.132158	0.0902023	0.711521	YES		-0.0109797	-0.122151	0.100192	0.84651	YES
Cuneus_L							-0.0309543	-0.162506	0.100598	0.644668	YES								0.141712	0.0303933	0.25303	0.0125924	NO		0.136071	0.0247679	0.247374	0.0165702	NO
Cuneus_R	1.03651	0.918095	1.15492	5.63201e-66	NO		-0.165341	-0.29711	-0.0335725	0.0139196	NO		0.0334815	-0.0776922	0.144655	0.555009	YES		0.0369829	-0.0742053	0.148171	0.514456	YES		0.0440778	-0.0671149	0.15527	0.43719	YES
Lingual_L	1.25789	1.09416	1.42163	3.09031e-51	NO		-0.453093	-0.586314	-0.319871	2.62977e-11	NO		-0.116242	-0.242977	0.0104927	0.0722256	YES		0.0703552	-0.0408511	0.181562	0.214982	YES		0.0832293	-0.02799	0.194449	0.142455	YES
Lingual_R	1.32841	1.2056	1.45123	9.48406e-100	NO														0.108408	-0.129863	0.34668	0.372532	YES		0.115481	-0.117771	0.348732	0.331868	YES
Occipital_Sup_L							-0.199785	-0.331657	-0.0679133	0.00298446	NO								-0.0382132	-0.149388	0.0729613	0.500512	YES		-0.0265141	-0.137684	0.0846558	0.640176	YES
Occipital_Sup_R							-0.471744	-0.605105	-0.338383	4.11848e-12	NO		-0.28758	-0.399337	-0.175822	4.57157e-07	NO		-0.169977	-0.313249	-0.0267054	0.0200561	NO		-0.160727	-0.30758	-0.0138743	0.031942	NO
Occipital_Mid_L							-0.342866	-0.475374	-0.210359	3.94757e-07	NO		-0.149808	-0.318927	0.0193115	0.0825359	YES		-0.177741	-0.289129	-0.0663539	0.00176286	NO		-0.168357	-0.279722	-0.0569921	0.00304665	NO
Occipital_Mid_R							-0.291604	-0.423845	-0.159363	1.54695e-05	NO		-0.154956	-0.356908	0.0469966	0.132618	YES		-0.115265	-0.351055	0.120525	0.338004	YES
Occipital_Inf_L	1.04392	0.920511	1.16734	9.90378e-62	NO		-0.0504492	-0.182014	0.0811159	0.452318	YES		0.13648	0.0251797	0.24778	0.0162447	NO		0.0139629	-0.0972026	0.125129	0.805542	YES		0.0179722	-0.0931941	0.129138	0.751345	YES
Occipital_Inf_R	0.904278	0.787572	1.02099	4.35396e-52	NO		0.0719949	-0.0595918	0.203582	0.283562	YES		0.18577	0.0743481	0.297192	0.00108394	NO		0.0666597	-0.0445446	0.177864	0.240047	YES		0.0595032	-0.0516925	0.170699	0.294262	YES
Fusiform_L							-0.327074	-0.459495	-0.194654	1.29162e-06	NO		0.00714584	-0.104021	0.118313	0.899743	YES		0.067791	-0.0434076	0.17899	0.232138	YES		0.0645177	-0.0466767	0.175712	0.255447	YES
Fusiform_R							-0.150816	-0.282547	-0.0190846	0.0248379	NO		0.219978	0.108479	0.331478	0.00011026	NO		0.178371	0.0669862	0.289757	0.00169715	NO		0.170609	0.0592425	0.281976	0.00267699	NO
Postcentral_L													-0.440047	-0.552564	-0.327529	1.78443e-14	NO		-0.139549	-0.250863	-0.0282349	0.014006	NO		-0.137325	-0.248633	-0.0260172	0.0156023	NO
Postcentral_R							-0.528337	-0.662157	-0.394518	1.00831e-14	NO		-0.321356	-0.462121	-0.180592	7.66022e-06	NO		-0.0811625	-0.192376	0.0300509	0.152613	YES		-0.0855319	-0.196749	0.0256847	0.131728	YES
Parietal_Sup_L							-0.454087	-0.587316	-0.320859	2.38605e-11	NO		-0.268316	-0.379981	-0.156651	2.4829e-06	NO		-0.0633828	-0.174596	0.0478308	0.263985	YES		-0.0580898	-0.169292	0.0531122	0.305907	YES
Parietal_Sup_R	0.786126	0.566208	1.00604	2.44972e-12	NO		-0.404938	-0.537824	-0.272053	2.33583e-09	NO		-0.232626	-0.344165	-0.121087	4.35682e-05	NO		0.00240466	-0.108781	0.11359	0.966188	YES		0.00358603	-0.107594	0.114766	0.949594	YES
Parietal_Inf_L							-0.706836	-0.842426	-0.571247	1.65712e-24	NO		-0.486584	-0.599383	-0.373786	2.79629e-17	NO		-0.112301	-0.261531	0.0369292	0.140228	YES		-0.113374	-0.254687	0.0279388	0.115844	YES
Parietal_Inf_R							-0.416619	-0.549582	-0.283655	8.18925e-10	NO
SupraMarginal_L							-0.247265	-0.379311	-0.115219	0.000242393	NO								-0.0949079	-0.206153	0.0163372	0.0944991	YES		-0.0965945	-0.207839	0.0146499	0.0887826	YES
SupraMarginal_R	0.96045	0.767848	1.15305	1.459e-22	NO		-0.235501	-0.3675	-0.103502	0.000470899	NO		-0.0585228	-0.169716	0.0526704	0.302278	YES		0.0465201	-0.0646589	0.157699	0.41216	YES		0.0548902	-0.0562948	0.166075	0.333243	YES
Angular_L							-0.396282	-0.529111	-0.263453	4.99429e-09	NO		-0.17009	-0.281461	-0.0587201	0.00275927	NO		-0.00564204	-0.116808	0.105523	0.920761	YES		-0.00858897	-0.119755	0.102577	0.879635	YES
Angular_R							-0.468052	-0.601385	-0.334719	5.97484e-12	NO		-0.321349	-0.433241	-0.209458	1.81302e-08	NO		-0.065547	-0.266777	0.135683	0.523199	YES		-0.0592702	-0.258096	0.139556	0.55904	YES
Precuneus_L							-0.31846	-0.450835	-0.186084	2.41532e-06	NO		-0.071491	-0.18271	0.0397279	0.207721	YES		-0.0849887	-0.196203	0.0262256	0.13419	YES		-0.0876594	-0.198878	0.0235592	0.122397	YES
Precuneus_R	1.19382	0.965274	1.42237	1.34181e-24	NO		-0.329332	-0.461765	-0.196899	1.09356e-06	NO		-0.021654	-0.132825	0.0895173	0.702637	YES		-0.015978	-0.127155	0.0951994	0.77819	YES		-0.0161222	-0.127304	0.0950593	0.77625	YES
Paracentral_Lobule_L							-0.198182	-0.330049	-0.0663154	0.00322304	NO								0.0378954	-0.0733	0.149091	0.504162	YES		0.0266803	-0.0844994	0.13786	0.638111	YES
Paracentral_Lobule_R							-0.284542	-0.41675	-0.152333	2.46172e-05	NO		-0.142683	-0.291278	0.0059117	0.0598376	YES		0.0187489	-0.0924193	0.129917	0.740981	YES		0.0133224	-0.0978439	0.124489	0.814297	YES
Caudate_L													-0.547364	-0.69814	-0.396588	1.11683e-12	NO		-0.168743	-0.280107	-0.0573787	0.0029799	NO		-0.168917	-0.280286	-0.0575475	0.00295164	NO
Caudate_R																			-0.21579	-0.327291	-0.104289	0.00014875	NO		-0.218301	-0.329815	-0.106788	0.000124617	NO
Putamen_L	1.23896	1.09477	1.38316	1.23338e-63	NO								0.00714416	-0.10402	0.118309	0.899764	YES		0.168702	-0.0674311	0.404834	0.161433	YES
Putamen_R	1.23069	0.990421	1.47095	1.02347e-23	NO														0.167488	0.0503569	0.28462	0.00506943	NO		0.168179	0.0391892	0.297169	0.0106056	NO
Pallidum_L							-0.0974278	-0.22905	0.0341944	0.146841	YES		0.0325261	-0.0786636	0.143716	0.566412	YES								0.155871	-0.0793503	0.391092	0.194018	YES
Pallidum_R																			0.309464	0.197627	0.421301	5.84675e-08	NO		0.177724	0.0663267	0.289122	0.00176636	NO
Thalamus_L							-0.682416	-0.817735	-0.547098	4.87655e-23	NO		-0.659295	-0.861987	-0.456603	1.82783e-10	NO		-0.223597	-0.335114	-0.112079	8.50131e-05	NO		-0.217661	-0.329159	-0.106163	0.000130157	NO
Thalamus_R	0.582925	0.362314	0.803536	2.23251e-07	NO		-0.652101	-0.787096	-0.517106	2.86029e-21	NO		-0.574086	-0.690848	-0.457323	5.60517e-22	NO		-0.158509	-0.325181	0.00816348	0.0623264	YES		-0.151018	-0.312827	0.0107906	0.0673608	YES
Heschl_L
Heschl_R	0.779341	0.6582	0.900481	1.8799e-36	NO		-0.354679	-0.487253	-0.222104	1.57537e-07	NO		-0.11307	-0.245472	0.019332	0.0941719	YES		-0.0933322	-0.204569	0.0179045	0.100075	YES		-0.0963732	-0.207619	0.014872	0.0895187	YES
Temporal_Sup_L	1.09929	0.861269	1.33731	1.4041e-19	NO		-0.332922	-0.465374	-0.20047	8.37519e-07	NO		-0.0415541	-0.152737	0.0696288	0.463847	YES		-0.00671554	-0.134839	0.121408	0.918177	YES		-0.00182739	-0.148555	0.1449	0.980526	YES
Temporal_Sup_R							-0.329868	-0.462304	-0.197432	1.05106e-06	NO		-0.183395	-0.421544	0.0547543	0.131213	YES		-0.0891705	-0.20039	0.022049	0.116089	YES		-0.0873789	-0.198597	0.0238388	0.123595	YES
Temporal_Pole_Sup_L													-0.0164294	-0.127595	0.0947366	0.772071	YES		0.0545412	-0.0566517	0.165734	0.33636	YES		0.0423807	-0.068799	0.15356	0.454991	YES
Temporal_Pole_Sup_R	1.07928	0.938711	1.21984	3.5195e-51	NO								-0.0381519	-0.193598	0.117294	0.630485	YES		0.0756545	-0.0355492	0.186858	0.182398	YES		0.0584057	-0.0527838	0.169595	0.30323	YES
Temporal_Mid_L							-0.380368	-0.513097	-0.24764	1.9453e-08	NO		-0.16129	-0.33431	0.0117296	0.067686	YES		-0.0874214	-0.19864	0.0237969	0.123414	YES		-0.0871605	-0.19838	0.0240595	0.124544	YES
Temporal_Mid_R																			-0.0486442	-0.159825	0.0625362	0.39115	YES		-0.0363666	-0.14754	0.0748068	0.521434	YES
Temporal_Pole_Mid_L	0.95382	0.836506	1.07114	3.60103e-57	NO														0.0435767	-0.0676215	0.154775	0.442442	YES		0.0403752	-0.0896623	0.170413	0.542824	YES
Temporal_Pole_Mid_R	0.984287	0.798679	1.16989	2.64621e-25	NO
Temporal_Inf_L							-0.176246	-0.308045	-0.0444469	0.00876914	NO		0.110157	-0.0171055	0.23742	0.0897868	YES		0.0566374	-0.0545489	0.167824	0.318091	YES		0.0554556	-0.0557323	0.166643	0.3283	YES
Temporal_Inf_R	1.22292	1.1018	1.34405	3.70713e-87	NO		-0.281656	-0.413851	-0.149462	2.9677e-05	NO		-0.03149	-0.142661	0.0796809	0.578775	YES		-0.00436491	-0.115541	0.106811	0.938663	YES		0.0014317	-0.109748	0.112612	0.979864	YES
Cerebelum_Crus1_L	1.08642	0.967335	1.2055	1.6481e-71	NO														0.188197	0.0767823	0.299612	0.000930683	NO		0.186462	0.075047	0.297877	0.00103749	NO
Cerebelum_Crus1_R	1.05484	0.870321	1.23937	3.88135e-29	NO		-0.257861	-0.389951	-0.125771	0.000130149	NO		-0.0617452	-0.172936	0.0494452	0.276424	YES		0.252145	0.140533	0.363757	9.51975e-06	NO		0.246251	0.134662	0.357839	1.52397e-05	NO
Cerebelum_Crus2_L																			-0.0716912	-0.1829	0.0395179	0.206411	YES		-0.0820084	-0.193235	0.0292187	0.148432	YES
Cerebelum_Crus2_R																			-0.053087	-0.164276	0.0581024	0.349388	YES		-0.0602213	-0.17142	0.0509775	0.288487	YES
Cerebelum_3_L							0.0823349	-0.049265	0.213935	0.220107	YES
Cerebelum_3_R							-0.307359	-0.439678	-0.175041	5.29502e-06	NO		-0.107254	-0.218512	0.0040031	0.0588324	YES		0.0988864	-0.0458717	0.243645	0.18061	YES		0.105693	-0.0171999	0.228587	0.0918631	YES
Cerebelum_4_5_L							-0.265095	-0.397216	-0.132975	8.40332e-05	NO		-0.0525375	-0.181124	0.0760489	0.423249	YES		0.211052	0.0995652	0.32254	0.000206983	NO		0.214645	0.103146	0.326144	0.000161227	NO
Cerebelum_4_5_R							-0.215219	-0.347143	-0.0832944	0.0013865	NO		0.0431369	-0.0973174	0.183591	0.547206	YES		0.263662	0.152	0.375323	3.69244e-06	NO		0.264061	0.1524	0.375722	3.56893e-06	NO
Cerebelum_6_L	1.18162	0.95229	1.41095	5.59662e-24	NO		-0.479293	-0.612712	-0.345873	1.90966e-12	NO		-0.18389	-0.29531	-0.0724693	0.00121749	NO		0.163584	0.0522329	0.274936	0.00398499	NO		0.164398	0.0530457	0.27575	0.00380795	NO
Cerebelum_6_R							-0.351354	-0.483909	-0.218798	2.04585e-07	NO		-0.0918787	-0.203102	0.019344	0.105429	YES		0.196377	0.0849362	0.307817	0.000552784	NO		0.195152	0.0837169	0.306587	0.000598239	NO
Cerebelum_7b_L																			0.00915359	-0.208942	0.227249	0.934439	YES
Cerebelum_7b_R																			-0.108871	-0.220117	0.00237522	0.0550962	YES		-0.114278	-0.225534	-0.00302261	0.0440923	NO
Cerebelum_8_L	1.02393	0.905708	1.14216	1.25552e-64	NO								-0.0704164	-0.289684	0.148851	0.529067	YES		0.149135	0.0378142	0.260457	0.00864619	NO		0.144011	0.0327017	0.255321	0.0112196	NO
Cerebelum_8_R	0.909651	0.79286	1.02644	1.29482e-52	NO		-0.423973	-0.556987	-0.290959	4.17721e-10	NO								0.10301	-0.00822942	0.21425	0.0695289	YES		0.097175	-0.0140597	0.20841	0.0868542	YES
Cerebelum_9_L							-0.327577	-0.46	-0.195153	1.24477e-06	NO		-0.143095	-0.254402	-0.031788	0.0117453	NO		0.124657	0.0133747	0.23594	0.028126	NO		0.124521	0.0132461	0.235797	0.0282875	NO
Cerebelum_9_R							-0.310219	-0.442552	-0.177886	4.33576e-06	NO		-0.106787	-0.21803	0.00445702	0.0599125	YES		0.163515	0.0521598	0.27487	0.00400168	NO		0.159315	0.0479738	0.270657	0.00504017	NO
Cerebelum_10_L	0.404248	0.216613	0.591882	2.41465e-05	NO		-0.483552	-0.617005	-0.3501	1.23202e-12	NO		-0.360498	-0.493083	-0.227913	9.86889e-08	NO		-0.115565	-0.24628	0.0151497	0.0831302	YES		-0.123157	-0.260104	0.0137892	0.0779655	YES
Cerebelum_10_R	0.549838	0.436572	0.663104	1.8267e-21	NO		-0.346747	-0.479276	-0.214218	2.92807e-07	NO		-0.2162	-0.327709	-0.104691	0.000144637	NO		-0.022208	-0.13338	0.0889638	0.695407	YES		-0.0194073	-0.13058	0.0917656	0.732239	YES
Vermis_1_2							-0.00323211	-0.134776	0.128312	0.961591	YES		0.156741	0.0453907	0.268092	0.0057993	NO		0.215805	0.071808	0.359803	0.00331029	NO		0.213474	0.04248	0.384467	0.0144099	NO
Vermis_3							-0.0367278	-0.168283	0.0948275	0.584251	YES
Vermis_4_5							-0.162045	-0.293805	-0.0302848	0.0159325	NO								0.158748	-0.0455405	0.363035	0.127748	YES		0.166743	-0.0291416	0.362627	0.0952401	YES
Vermis_6							-0.456804	-0.590052	-0.323555	1.8278e-11	NO		-0.302907	-0.522241	-0.0835729	0.00679412	NO		0.0871212	-0.0759659	0.250208	0.295093	YES		0.094072	-0.0347939	0.222938	0.152495	YES
Vermis_7	0.597703	0.365481	0.829926	4.54409e-07	NO		-0.740115	-0.876088	-0.604142	1.43263e-26	NO		-0.539481	-0.652654	-0.426308	9.37196e-21	NO		-0.039799	-0.183715	0.104117	0.587808	YES		-0.044539	-0.157664	0.0685862	0.440313	YES
Vermis_8	0.811517	0.582995	1.04004	3.39942e-12	NO		-0.50493	-0.638554	-0.371306	1.29976e-13	NO		-0.26242	-0.374071	-0.150768	4.09308e-06	NO		0.136324	0.0250307	0.247618	0.0163605	NO		0.124555	0.0132823	0.235828	0.0282413	NO
Vermis_9							-0.265357	-0.397479	-0.133235	8.2697e-05	NO		-0.143388	-0.300033	0.0132577	0.0728	YES		0.120907	0.0096384	0.232176	0.033193	NO		0.116859	0.00559926	0.228118	0.0395324	NO
Vermis_10	0.602656	0.442589	0.762724	1.5914e-13	NO		-0.0465031	-0.178065	0.0850589	0.488444	YES								0.139288	0.0279786	0.250597	0.0141821	NO		0.1251	0.0138	0.2364	0.0276	NO
	Raw				Scaling				Proportions				PCP				Residuals
	Averaged d	95% PI lower limit	95% PI upper limit		Averaged d	95% PI lower limit	95% PI upper limit		Averaged d	95% PI lower limit	95% PI upper limit		Averaged d	95% PI lower limit	95% PI upper limit		Averaged d	95% PI lower limit	95% PI upper limit
Precentral_L					-0.297099	-0.543991	-0.050269		-0.116015	-0.361765	0.129662		-0.0169195	-0.262519	0.228504		-0.015881	-0.261518	0.229503
Precentral_R					-0.551827	-0.802389	-0.302082		-0.316839	-0.564187	-0.0700896		-0.106085	-0.351726	0.139633		-0.112616	-0.358753	0.132653
Frontal_Sup_L					-0.518055	-0.767825	-0.268618		-0.302865	-0.550048	-0.0562164		-0.171182	-0.417032	0.0748811		-0.155847	-0.40195	0.0898123
Frontal_Sup_R					-0.445942	-0.694742	-0.197642		-0.192282	-0.438158	0.053989		-0.116017	-0.361765	0.129662		-0.117353	-0.362769	0.128666
Frontal_Sup_Orb_L					-0.638174	-0.889964	-0.386574		-0.375149	-0.622825	-0.127501		-0.275002	-0.521788	-0.0284523		-0.284235	-0.530869	-0.0373791
Frontal_Sup_Orb_R	0.874572	0.618331	1.13238						-0.417891	-0.666363	-0.169999		-0.303447	-0.550048	-0.0562164		-0.302142	-0.549039	-0.0552253
Frontal_Mid_L					-0.389464	-0.636994	-0.141344		-0.146986	-0.392904	0.0987743		-0.0990498	-0.344701	0.146614		-0.0941979	-0.339684	0.151601
Frontal_Mid_R	1.0011	0.740919	1.26187						-0.144687	-0.390894	0.100766		-0.124401	-0.369798	0.121689		-0.132293	-0.377833	0.113716
Frontal_Mid_Orb_L	0.761698	0.508026	1.0166										-0.251506	-0.498593	-0.00562817		-0.25744	-0.503634	-0.0105913
Frontal_Mid_Orb_R	0.798549	0.544183	1.05447										-0.235858	-0.482466	0.010259		-0.234532	-0.481458	0.0112522
Frontal_Inf_Oper_L					-0.566412	-0.816631	-0.315851		-0.362741	-0.610685	-0.115631		-0.106846	-0.35273	0.138636		-0.117471	-0.362769	0.128666
Frontal_Inf_Oper_R					-0.532625	-0.783069	-0.283386		-0.310033	-0.557117	-0.0631537		-0.105063	-0.350723	0.14063		-0.116896	-0.362769	0.128666
Frontal_Inf_Tri_L	0.798947	0.544183	1.05447						-0.405951	-0.654207	-0.158145		-0.166829	-0.413009	0.078862		-0.170242	-0.416026	0.0758763
Frontal_Inf_Tri_R	0.794321	0.539299	1.04935						-0.33481	-0.582374	-0.0879177		-0.157553	-0.40396	0.087821		-0.160625	-0.406976	0.0848344
Frontal_Inf_Orb_L	0.993124	0.733148	1.25364						-0.263637	-0.510693	-0.0175384		-0.143703	-0.389889	0.101762		-0.144302	-0.389889	0.101762
Frontal_Inf_Orb_R	0.881071	0.624178	1.13853						-0.275961	-0.522797	-0.0294443		-0.158669	-0.404965	0.0868255		-0.167923	-0.414015	0.0778668
Rolandic_Oper_L	0.98028	0.720517	1.24026										-0.0928377	-0.338681	0.152599
Rolandic_Oper_R	0.961895	0.70302	1.22175						-0.125332	-0.370802	0.120692		-0.131144	-0.376828	0.114713
Supp_Motor_Area_L	0.986715	0.727319	1.24746		-0.31386	-0.561157	-0.0671173		-0.0715754	-0.317618	0.173555		-0.0268685	-0.27253	0.218506		-0.0283414	-0.273531	0.217506
Supp_Motor_Area_R	1.08156	0.819507	1.34533		-0.297424	-0.543991	-0.050269		-0.0300892	-0.275534	0.215507		0.01628	-0.229503	0.261518		0.0282089	-0.217506	0.273531
Olfactory_L					0.134159	-0.111724	0.379842						0.0917214	-0.153596	0.337677		0.10023	-0.145616	0.345705
Olfactory_R									0.00531829	-0.240505	0.250509		0.00826677	-0.237504	0.253511		0.00344576	-0.242505	0.248508
Frontal_Sup_Medial_L					-0.491746	-0.741416	-0.243006		-0.236389	-0.482466	0.010259		-0.0896987	-0.335671	0.155592		-0.0905453	-0.336674	0.154594
Frontal_Sup_Medial_R									-0.206845	-0.453256	0.0390744		-0.12445	-0.369798	0.121689		-0.118765	-0.364777	0.126672
Frontal_Med_Orb_L	0.849419	0.592982	1.10571						-0.20801	-0.454263	0.0380803		-0.218354	-0.464333	0.0281414		-0.225813	-0.472391	0.0201924
Frontal_Med_Orb_R	0.952259	0.693296	1.21146						-0.164434	-0.409992	0.0818481		-0.231108	-0.477428	0.0152253		-0.227186	-0.473398	0.019199
Rectus_L	0.895501	0.638792	1.15393						-0.172136	-0.418037	0.0738859		-0.189118	-0.435139	0.0569728		-0.193281	-0.439164	0.0529945
Rectus_R	0.86908	0.612483	1.12622						-0.141932	-0.387879	0.103754		-0.153772	-0.399939	0.0918036		-0.150696	-0.396924	0.0947908
Insula_L	1.12987	0.865999	1.39487										0.00338078	-0.242505	0.248508		0.000702455	-0.244506	0.246507
Insula_R	1.02302	0.762281	1.28452										-0.0726673	-0.318621	0.172556		-0.0712217	-0.316615	0.174553
Cingulum_Ant_L	0.901564	0.644636	1.16009						-0.307619	-0.555097	-0.0611718		-0.184981	-0.431114	0.0609515		-0.184684	-0.431114	0.0609515
Cingulum_Ant_R					-0.444727	-0.693728	-0.196656		-0.215173	-0.461312	0.0311228		-0.137623	-0.38386	0.107739		-0.138695	-0.384865	0.106743
Cingulum_Mid_L	1.1	0.836948	1.3639						-0.293026	-0.539953	-0.0463034		-0.101565	-0.347712	0.143622		-0.0980503	-0.343698	0.147611
Cingulum_Mid_R	1.06221	0.800118	1.32471						-0.271052	-0.517753	-0.024484		-0.138596	-0.384865	0.106743		-0.141941	-0.387879	0.103754
Cingulum_Post_L	1.0438	0.78266	1.30616		-0.0255341	-0.271528	0.219505		0.197171	-0.0490167	0.44319		0.0235964	-0.221505	0.269526		0.0203112	-0.225504	0.265522
Cingulum_Post_R					0.155385	-0.0908079	0.400944		0.303365	0.0562164	0.550048		0.0313961	-0.214508	0.276535		0.0576334	-0.187533	0.303584
Hippocampus_L									-0.483763	-0.733295	-0.235121		0.0765001	-0.168564	0.322632		0.0742542	-0.171558	0.319624
Hippocampus_R					-0.802337	-1.05755	-0.547112		-0.399014	-0.647118	-0.151228		0.119017	-0.126672	0.364777		0.116341	-0.129662	0.361765
ParaHippocampal_L									-0.109159	-0.354737	0.136641		0.154155	-0.0918036	0.399939		0.150448	-0.0957867	0.395919
ParaHippocampal_R					-0.335228	-0.582374	-0.0879177		0.0654193	-0.180543	0.3106		0.173082	-0.0728908	0.419043		0.170431	-0.0758763	0.416026
Amygdala_L									-0.0476196	-0.293563	0.197521		0.237425	-0.00926582	0.483474		0.236968	-0.00926582	0.483474
Amygdala_R	1.51373	1.23596	1.79309										0.258558	0.0125763	0.505651		0.254743	0.00860614	0.501617
Calcarine_L	0.956414	0.697186	1.21558		-0.265321	-0.511701	-0.0185307		0.0105943	-0.234504	0.256513		0.0477705	-0.197521	0.293563		0.0515567	-0.193525	0.297571
Calcarine_R	0.789799	0.535391	1.04526		-0.165206	-0.410998	0.0808527		-0.00578215	-0.25151	0.239504		-0.0209779	-0.266523	0.224504		-0.0109797	-0.256513	0.234504
Cuneus_L					-0.0309543	-0.276535	0.214508						0.141712	-0.103754	0.387879		0.136071	-0.109731	0.381851
Cuneus_R	1.03651	0.775868	1.29894		-0.165341	-0.410998	0.0808527		0.0334815	-0.212509	0.278538		0.0369829	-0.208511	0.282544		0.0440778	-0.201517	0.289556
Lingual_L	1.25789	0.9897	1.52724		-0.453093	-0.701841	-0.20455		-0.116242	-0.361765	0.129662		0.0703552	-0.175551	0.315613		0.0832293	-0.162576	0.328649
Lingual_R	1.32841	1.05718	1.59979										0.108408	-0.137638	0.353734		0.115481	-0.130659	0.360761
Occipital_Sup_L					-0.199785	-0.446209	0.0460337						-0.0382132	-0.283546	0.207512		-0.0265141	-0.27253	0.218506
Occipital_Sup_R					-0.471744	-0.721116	-0.22329		-0.28758	-0.534906	-0.0413457		-0.169977	-0.416026	0.0758763		-0.160727	-0.406976	0.0848344
Occipital_Mid_L					-0.342866	-0.590461	-0.0958382		-0.149808	-0.395919	0.0957867		-0.177741	-0.424072	0.0679156		-0.168357	-0.414015	0.0778668
Occipital_Mid_R					-0.291604	-0.538943	-0.0453119		-0.154956	-0.400944	0.0908079		-0.115265	-0.360761	0.130659
Occipital_Inf_L	1.04392	0.78266	1.30616		-0.0504492	-0.295567	0.195523		0.13648	-0.109731	0.381851		0.0139629	-0.231503	0.259516		0.0179722	-0.227504	0.26352
Occipital_Inf_R	0.904278	0.646583	1.16214		0.0719949	-0.173555	0.317618		0.18577	-0.0599568	0.43212		0.0666597	-0.178546	0.312605		0.0595032	-0.185536	0.305588
Fusiform_L					-0.327074	-0.57429	-0.0799953		0.00714584	-0.238504	0.25251		0.067791	-0.177548	0.313608		0.0645177	-0.180543	0.3106
Fusiform_R					-0.150816	-0.396924	0.0947908		0.219978	-0.026154	0.466347		0.178371	-0.0679156	0.424072		0.170609	-0.0748811	0.417032
Postcentral_L									-0.440047	-0.688659	-0.191721		-0.139549	-0.38587	0.105746		-0.137325	-0.382856	0.108735
Postcentral_R					-0.528337	-0.777987	-0.278464		-0.321356	-0.568228	-0.0740522		-0.0811625	-0.326643	0.164572		-0.0855319	-0.331658	0.159582
Parietal_Sup_L					-0.454087	-0.702855	-0.205536		-0.268316	-0.514727	-0.0215075		-0.0633828	-0.308595	0.18254		-0.0580898	-0.303584	0.187533
Parietal_Sup_R	0.786126	0.531483	1.04116		-0.404938	-0.653194	-0.157157		-0.232626	-0.479443	0.0132387		0.00240466	-0.243506	0.247508		0.00358603	-0.241505	0.249509
Parietal_Inf_L					-0.706836	-0.960379	-0.45421		-0.486584	-0.73634	-0.238078		-0.112301	-0.357749	0.13365		-0.113374	-0.358753	0.132653
Parietal_Inf_R					-0.416619	-0.66535	-0.169011
SupraMarginal_L					-0.247265	-0.493552	-0.000664268						-0.0949079	-0.340687	0.150604		-0.0965945	-0.342694	0.148609
SupraMarginal_R	0.96045	0.701076	1.21969		-0.235501	-0.482466	0.010259		-0.0585228	-0.304586	0.186534		0.0465201	-0.19852	0.292561		0.0548902	-0.190529	0.300577
Angular_L					-0.396282	-0.644081	-0.148263		-0.17009	-0.416026	0.0758763		-0.00564204	-0.25151	0.239504		-0.00858897	-0.254512	0.236504
Angular_R					-0.468052	-0.717057	-0.219346		-0.321349	-0.568228	-0.0740522		-0.065547	-0.311603	0.179544		-0.0592702	-0.304586	0.186534
Precuneus_L					-0.31846	-0.565197	-0.0710803		-0.071491	-0.316615	0.174553		-0.0849887	-0.330655	0.16058		-0.0876594	-0.333665	0.157587
Precuneus_R	1.19382	0.927899	1.461		-0.329332	-0.576311	-0.0819761		-0.021654	-0.267524	0.223504		-0.015978	-0.261518	0.229503		-0.0161222	-0.261518	0.229503
Paracentral_Lobule_L					-0.198182	-0.444196	0.0480224						0.0378954	-0.207512	0.283546		0.0266803	-0.218506	0.27253
Paracentral_Lobule_R					-0.284542	-0.531878	-0.0383708		-0.142683	-0.388884	0.102758		0.0187489	-0.226504	0.264521		0.0133224	-0.232503	0.258515
Caudate_L									-0.547364	-0.797304	-0.297163		-0.168743	-0.41502	0.0768715		-0.168917	-0.41502	0.0768715
Caudate_R													-0.21579	-0.462319	0.0301289		-0.218301	-0.464333	0.0281414
Putamen_L	1.23896	0.971363	1.50756						0.00714416	-0.238504	0.25251		0.168702	-0.0768715	0.41502
Putamen_R	1.23069	0.96364	1.49928										0.167488	-0.078862	0.413009		0.168179	-0.0778668	0.414015
Pallidum_L					-0.0974278	-0.342694	0.148609		0.0325261	-0.212509	0.278538						0.155871	-0.0898123	0.40195
Pallidum_R													0.309464	0.0621628	0.556107		0.177724	-0.0679156	0.424072
Thalamus_L					-0.682416	-0.934851	-0.42972		-0.659295	-0.91138	-0.407173		-0.223597	-0.470376	0.0221795		-0.217661	-0.464333	0.0281414
Thalamus_R	0.582925	0.332563	0.833932		-0.652101	-0.90424	-0.400308		-0.574086	-0.824771	-0.323716		-0.158509	-0.404965	0.0868255		-0.151018	-0.396924	0.0947908
Heschl_L
Heschl_R	0.779341	0.524643	1.034		-0.354679	-0.602594	-0.107715		-0.11307	-0.358753	0.132653		-0.0933322	-0.338681	0.152599		-0.0963732	-0.341691	0.149606
Temporal_Sup_L	1.09929	0.83598	1.36287		-0.332922	-0.580353	-0.0859373		-0.0415541	-0.287552	0.203515		-0.00671554	-0.25251	0.238504		-0.00182739	-0.247508	0.243506
Temporal_Sup_R					-0.329868	-0.577321	-0.0829665		-0.183395	-0.429102	0.0629411		-0.0891705	-0.334668	0.156589		-0.0873789	-0.332661	0.158585
Temporal_Pole_Sup_L									-0.0164294	-0.261518	0.229503		0.0545412	-0.190529	0.300577		0.0423807	-0.203515	0.287552
Temporal_Pole_Sup_R	1.07928	0.816599	1.34224						-0.0381519	-0.283546	0.207512		0.0756545	-0.169562	0.321629		0.0584057	-0.187533	0.303584
Temporal_Mid_L					-0.380368	-0.627885	-0.132445		-0.16129	-0.406976	0.0848344		-0.0874214	-0.332661	0.158585		-0.0871605	-0.332661	0.158585
Temporal_Mid_R													-0.0486442	-0.294565	0.196522		-0.0363666	-0.281542	0.209511
Temporal_Pole_Mid_L	0.95382	0.695241	1.21352										0.0435767	-0.201517	0.289556		0.0403752	-0.205514	0.285549
Temporal_Pole_Mid_R	0.984287	0.724404	1.24438
Temporal_Inf_L					-0.176246	-0.42206	0.0699056		0.110157	-0.135644	0.355741		0.0566374	-0.188531	0.302582		0.0554556	-0.190529	0.300577
Temporal_Inf_R	1.22292	0.955915	1.491		-0.281656	-0.528851	-0.0353956		-0.03149	-0.276535	0.214508		-0.00436491	-0.249509	0.241505		0.0014317	-0.244506	0.246507
Cerebelum_Crus1_L	1.08642	0.823384	1.34946										0.188197	-0.0579674	0.434133		0.186462	-0.0599568	0.43212
Cerebelum_Crus1_R	1.05484	0.79333	1.31749		-0.257861	-0.504642	-0.0115838		-0.0617452	-0.307593	0.183538		0.252145	0.00562817	0.498593		0.246251	-0.000328603	0.492544
Cerebelum_Crus2_L													-0.0716912	-0.317618	0.173555		-0.0820084	-0.327646	0.163574
Cerebelum_Crus2_R													-0.053087	-0.298573	0.192526		-0.0602213	-0.305588	0.185536
Cerebelum_3_L					0.0823349	-0.163574	0.327646
Cerebelum_3_R					-0.307359	-0.554087	-0.0601808		-0.107254	-0.35273	0.138636		0.0988864	-0.146614	0.344701		0.105693	-0.139633	0.351726
Cerebelum_4_5_L					-0.265095	-0.511701	-0.0185307		-0.0525375	-0.298573	0.192526		0.211052	-0.0350983	0.457284		0.214645	-0.0311228	0.461312
Cerebelum_4_5_R					-0.215219	-0.461312	0.0311228		0.0431369	-0.202516	0.288554		0.263662	0.0175384	0.510693		0.264061	0.0175384	0.510693
Cerebelum_6_L	1.18162	0.916301	1.4486		-0.479293	-0.72822	-0.230192		-0.18389	-0.430108	0.0619463		0.163584	-0.0818481	0.409992		0.164398	-0.0818481	0.409992
Cerebelum_6_R					-0.351354	-0.598549	-0.103757		-0.0918787	-0.337677	0.153596		0.196377	-0.0500111	0.442183		0.195152	-0.0510056	0.441177
Cerebelum_7b_L													0.00915359	-0.236504	0.254512
Cerebelum_7b_R													-0.108871	-0.354737	0.136641		-0.114278	-0.359757	0.131656
Cerebelum_8_L	1.02393	0.763252	1.28555						-0.0704164	-0.315613	0.175551		0.149135	-0.0967825	0.394914		0.144011	-0.101762	0.389889
Cerebelum_8_R	0.909651	0.652426	1.16831		-0.423973	-0.672442	-0.175925						0.10301	-0.142624	0.348715		0.097175	-0.148609	0.342694
Cerebelum_9_L					-0.327577	-0.5753	-0.0809857		-0.143095	-0.388884	0.102758		0.124657	-0.120692	0.370802		0.124521	-0.120692	0.370802
Cerebelum_9_R					-0.310219	-0.557117	-0.0631537		-0.106787	-0.35273	0.138636		0.163515	-0.0818481	0.409992		0.159315	-0.0868255	0.404965
Cerebelum_10_L	0.404248	0.156168	0.652182		-0.483552	-0.733295	-0.235121		-0.360498	-0.60765	-0.112663		-0.115565	-0.361765	0.129662		-0.123157	-0.368794	0.122685
Cerebelum_10_R	0.549838	0.300114	0.800355		-0.346747	-0.594504	-0.0997977		-0.2162	-0.462319	0.0301289		-0.022208	-0.267524	0.223504		-0.0194073	-0.264521	0.226504
Vermis_1_2					-0.00323211	-0.248508	0.242505		0.156741	-0.0888166	0.402955		0.215805	-0.0301289	0.462319		0.213474	-0.0331105	0.459298
Vermis_3					-0.0367278	-0.282544	0.208511
Vermis_4_5					-0.162045	-0.407982	0.083839						0.158748	-0.0868255	0.404965		0.166743	-0.078862	0.413009
Vermis_6					-0.456804	-0.705898	-0.208496		-0.302907	-0.550048	-0.0562164		0.0871212	-0.158585	0.332661		0.094072	-0.151601	0.339684
Vermis_7	0.597703	0.347302	0.849205		-0.740115	-0.994104	-0.48651		-0.539481	-0.789169	-0.289291		-0.039799	-0.285549	0.205514		-0.044539	-0.290558	0.200518
Vermis_8	0.811517	0.556877	1.06779		-0.50493	-0.754618	-0.255815		-0.26242	-0.508676	-0.0155537		0.136324	-0.109731	0.381851		0.124555	-0.120692	0.370802
Vermis_9					-0.265357	-0.511701	-0.0185307		-0.143388	-0.388884	0.102758		0.120907	-0.124679	0.366785		0.116859	-0.128666	0.362769
Vermis_10	0.602656	0.352213	0.854297		-0.0465031	-0.292561	0.19852						0.139288	-0.106743	0.384865		0.1251	-0.120592	0.370903

## Sheet: Supplementary table 7
	TIV									Raw									Scaling									Proportions									PCP									Residuals
	Training subsample									Training subsample									Training subsample									Training subsample									Training subsample									Training subsample
		Accuracy	95% CI lower bound	95% CI upper bound	accuracy p-value	Cohen's Kappa	95% CI lower bound	95% CI upper bound			Accuracy	95% CI lower bound	95% CI upper bound	accuracy p-value	Cohen's Kappa	95% CI lower bound	95% CI upper bound			Accuracy	95% CI lower bound	95% CI upper bound	accuracy p-value	Cohen's Kappa	95% CI lower bound	95% CI upper bound			Accuracy	95% CI lower bound	95% CI upper bound	accuracy p-value	Cohen's Kappa	95% CI lower bound	95% CI upper bound			Accuracy	95% CI lower bound	95% CI upper bound	accuracy p-value	Cohen's Kappa	95% CI lower bound	95% CI upper bound			Accuracy	95% CI lower bound	95% CI upper bound
	LDA	82.7974	79.5973	85.6823	3.15958e-65	0.655949	0.596629	0.715268		LDA	95.0161	93	96.5889	1.39644e-135	0.900322	0.866118	0.934525		LDA	92.4437	90.0782	94.3954	8.26776e-117	0.848875	0.807333	0.890416		LDA	92.7653	90.4389	94.6743	5.35653e-119	0.855305	0.814587	0.896024		LDA	75.5627	71.9886	78.892	5.12516e-39	0.511254	0.443712	0.578796		LDA	75.2412	71.6538	78.5869
	QDA	82.3151	79.085	85.2347	3.34301e-63	0.646302	0.586333	0.706272		QDA	100	99.4087	100	5.7457e-188	1	---	---		QDA	100	99.4087	100	5.7457e-188	1	---	---		QDA	100	99.4087	100	5.7457e-188	1	---	---		QDA	100	99.4087	100	5.7457e-188	1	---	---		QDA	100	99.4087	100
	KNN	82.7974	79.5973	85.6823	3.15958e-65	0.655949	0.596629	0.715268		KNN	84.8875	81.8274	87.6116	1.6087e-74	0.697749	0.641453	0.754046		KNN	78.4566	75.0139	81.6264	1.7551e-48	0.569132	0.504512	0.633751		KNN	77.9743	74.5082	81.1723	8.14682e-47	0.559486	0.494348	0.624623		KNN	63.5048	59.5841	67.2967	8.11354e-12	0.270096	0.194429	0.345764		KNN	52.4116	48.4029	56.3973
	LR	81.9936	78.7439	84.9358	7.07797e-62	0.639871	0.579477	0.700265		LR	100	99.4087	100	5.7457e-188	1	---	---		LR	92.4437	90.0782	94.3954	8.26776e-117	0.848875	0.807333	0.890416		LR	96.1415	94.313	97.5124	6.92069e-145	0.92283	0.892556	0.953103		LR	76.3666	72.8268	79.6538	1.61078e-41	0.527331	0.460557	0.594105		LR	76.5273	72.9946	79.8059
	LR-EN	80.5466	77.2133	83.5867	3.86142e-56	0.610932	0.548715	0.67315		LR-EN	94.373	92.2608	96.0497	1.35216e-130	0.88746	0.851239	0.92368		LR-EN	89.7106	87.0509	91.9854	1.12997e-99	0.794212	0.746458	0.841966		LR-EN	86.0129	83.0357	88.6428	6.75553e-80	0.720257	0.66574	0.774775		LR-EN	69.6141	65.8324	73.2085	2.71613e-23	0.392283	0.319993	0.464572		LR-EN	71.5434	67.8205	75.0603
	FDA	82.6367	79.4264	85.5332	1.51109e-64	0.652733	0.593195	0.712271		FDA	95.4984	93.5594	96.9882	1.79606e-139	0.909968	0.877379	0.942557		FDA	92.6045	90.2584	94.535	6.73256e-118	0.85209	0.810957	0.893223		FDA	92.4437	90.0782	94.3954	8.26776e-117	0.848875	0.807333	0.890416		FDA	74.5981	70.9849	77.9758	3.88262e-36	0.491961	0.423541	0.560382		FDA	83.6013	80.453	86.4263
	TREE	83.4405	80.2817	86.2777	5.39351e-68	0.66881	0.610385	0.727236		TREE	95.8199	93.935	97.2516	3.81494e-142	0.916399	0.884942	0.947855		TREE	94.5338	92.4449	96.1851	8.03327e-132	0.890675	0.854946	0.926405		TREE	92.7653	90.4389	94.6743	5.35653e-119	0.855305	0.814587	0.896024		TREE	90.3537	87.7578	92.558	1.73044e-103	0.807074	0.760671	0.853477		TREE	91.9614	89.5393	93.975
	RANDOM FOREST	100	99.4087	100	5.746e-188	1	---	---		RANDOM FOREST	100	99.4087	100	5.7457e-188	1	---	---		RANDOM FOREST	100	99.4087	100	5.7457e-188	1	---	---		RANDOM FOREST	100	99.4087	100	5.7457e-188	1	---	---		RANDOM FOREST	100	99.4087	100	5.7457e-188	1	---	---		RANDOM FOREST	100	99.4087	100
	ANN	82.6367	79.4264	85.5332	2.0376e-63	0.652733	0.593195	0.712271		ANN	99.1961	98.1341	99.7385	1.57431e-173	0.983923	0.969887	0.997958		ANN	97.2669	95.66	98.4	3.06941e-146	0.945338	0.91971	0.970965		ANN	98.0707	96.6542	98.9992	3.6874e-163	0.961415	0.939795	0.983035		ANN	81.672	78.4032	84.6366	2.18121e-58	0.633441	0.572629	0.694252		ANN	86.1736	83.2087	88.7897
	SVM_Linear	82.7974	79.5973	85.6823	3.15958e-65	0.655949	0.596629	0.715268		SVM_Linear	96.3023	94.503	97.6418	2.76791e-146	0.926045	0.896385	0.955705		SVM_Linear	91.1576	88.6458	93.2693	1.94859e-108	0.823151	0.778527	0.867776		SVM_Linear	91.8006	89.3601	93.8343	1.50357e-112	0.836013	0.79289	0.879135		SVM_Linear	77.3312	73.8348	80.5657	1.19332e-44	0.546624	0.480815	0.612432		SVM_Linear	78.2958	74.8453	81.4751
	SVM_Polynomial	80.8682	77.5529	83.8871	2.20623e-57	0.617363	0.555539	0.679187		SVM_Polynomial	100	99.4087	100	5.7457e-188	1	---	---		SVM_Polynomial	100	99.4087	100	5.7457e-188	1	---	---		SVM_Polynomial	100	99.4087	100	5.7457e-188	1	---	---		SVM_Polynomial	99.8392	99.1075	99.9959	3.57957e-185	0.996785	0.990487	1.00308		SVM_Polynomial	97.4277	95.8562	98.5227
	SVM_Radial	82.7974	79.5973	85.6823	3.15958e-65	0.655949	0.596629	0.715268		SVM_Radial	94.8553	92.8146	96.4548	2.5839e-134	0.897106	0.862384	0.931828		SVM_Radial	94.373	92.2608	96.0497	1.35216e-130	0.88746	0.851239	0.92368		SVM_Radial	94.6945	92.6295	96.3202	4.62842e-133	0.893891	0.85866	0.929121		SVM_Radial	82.1543	78.9144	85.0853	1.54665e-62	0.643087	0.582904	0.70327		SVM_Radial	96.7846	95.0776	98.0251
	Testing subsample									Testing subsample									Testing subsample									Testing subsample									Testing subsample									Testing subsample
		Accuracy	95% CI lower bound	95% CI upper bound	accuracy p-value	Cohen's Kappa	95% CI lower bound	95% CI upper bound			Accuracy	95% CI lower bound	95% CI upper bound	accuracy p-value	Cohen's Kappa	95% CI lower bound	95% CI upper bound			Accuracy	95% CI lower bound	95% CI upper bound	accuracy p-value	Cohen's Kappa	95% CI lower bound	95% CI upper bound			Accuracy	95% CI lower bound	95% CI upper bound	accuracy p-value	Cohen's Kappa	95% CI lower bound	95% CI upper bound			Accuracy	95% CI lower bound	95% CI upper bound	accuracy p-value	Cohen's Kappa	95% CI lower bound	95% CI upper bound			Accuracy	95% CI lower bound	95% CI upper bound
	LDA	83.0827	78.0261	87.3847	2.24205e-29	0.661654	0.571546	0.751763		LDA	84.5865	79.6762	88.7063	3.1306e-32	0.691729	0.604944	0.778515		LDA	82.3308	77.2058	86.719	5.11124e-28	0.646617	0.554945	0.738288		LDA	81.9549	76.7968	86.385	2.34834e-27	0.639098	0.546668	0.731528		LDA	57.1429	50.9561	63.1687	0.0115559	0.142857	0.0239144	0.2618		LDA	58.2707	52.0921	64.2628
	QDA	83.0827	78.0261	87.3847	2.24205e-29	0.661654	0.571546	0.751763		QDA	70.6767	64.8083	76.0776	5.97936e-12	0.413534	0.304116	0.522952		QDA	67.2932	61.2979	72.898	8.77292e-09	0.345865	0.233106	0.458623		QDA	68.0451	62.0751	73.6076	1.95597e-09	0.360902	0.248826	0.472978		QDA	57.5188	51.3344	63.5337	0.00831464	0.150376	0.0315672	0.269185		QDA	64.2857	58.2053	70.0438
	KNN	84.2105	79.2624	88.3772	1.68781e-31	0.684211	0.596569	0.771853		KNN	80.4511	75.1679	85.0417	8.17434e-25	0.609023	0.513705	0.70434		KNN	78.1955	72.7442	83.0066	2.632e-21	0.56391	0.464665	0.663155		KNN	75.9398	70.3418	80.9498	3.8697e-18	0.518797	0.416059	0.621535		KNN	59.3985	53.2313	65.3538	0.00129754	0.18797	0.0699368	0.306003		KNN	53.7594	47.5666	59.8675
	LR	83.4586	78.4374	87.7164	4.51452e-30	0.669173	0.57987	0.758476		LR	83.4586	78.4374	87.7164	4.51452e-30	0.669173	0.57987	0.758476		LR	81.9549	76.7968	86.385	2.34834e-27	0.639098	0.546668	0.731528		LR	78.9474	73.5496	83.6875	1.95042e-22	0.578947	0.480961	0.676934		LR	57.8947	51.7131	63.8984	0.00589958	0.157895	0.0392269	0.276563		LR	59.0226	52.8513	64.9905
	LR-EN	82.7068	77.6156	87.0523	1.08447e-28	0.654135	0.563237	0.745033		LR-EN	87.594	83.0204	91.3042	1.49475e-38	0.75188	0.672648	0.831111		LR-EN	83.8346	78.8495	88.0472	8.84933e-31	0.676692	0.588211	0.765173		LR-EN	82.7068	77.6156	87.0523	1.08447e-28	0.654135	0.563237	0.745033		LR-EN	59.3985	53.2313	65.3538	0.00129754	0.18797	0.0699368	0.306003		LR-EN	60.5263	54.3737	66.4416
	FDA	83.0827	78.0261	87.3847	2.24205e-29	0.661654	0.571546	0.751763		FDA	85.7143	80.9229	89.6882	1.68042e-34	0.714286	0.630181	0.798391		FDA	83.8346	78.8495	88.0472	8.84933e-31	0.676692	0.588211	0.765173		FDA	82.3308	77.2058	86.719	5.11124e-28	0.646617	0.554945	0.738288		FDA	58.2707	52.0921	64.2628	0.00412748	0.165414	0.0468937	0.283933		FDA	66.5414	60.5224	72.1868
	TREE	82.3308	77.2058	86.719	5.11124e-28	0.646617	0.554945	0.738288		TREE	72.1805	66.3798	77.4793	1.48293e-13	0.443609	0.335905	0.551313		TREE	66.5414	60.5224	72.1868	3.68171e-08	0.330827	0.217419	0.444235		TREE	68.0451	62.0751	73.6076	1.95597e-09	0.360902	0.248826	0.472978		TREE	54.1353	47.9418	60.2357	0.0988979	0.0827068	-0.0370568	0.20247		TREE	59.0226	52.8513	64.9905
	RANDOM FOREST	75.188	69.5454	80.2598	3.73218e-17	0.503759	0.399947	0.607572		RANDOM FOREST	84.5865	79.6762	88.7063	3.1306e-32	0.691729	0.604944	0.778515		RANDOM FOREST	79.3233	73.9532	84.027	5.13543e-23	0.586466	0.489127	0.683805		RANDOM FOREST	83.8346	78.8495	88.0472	8.84933e-31	0.676692	0.588211	0.765173		RANDOM FOREST	65.0376	58.9761	70.7597	5.33058e-07	0.300752	0.18614	0.415363		RANDOM FOREST	72.1805	66.3798	77.4793
	ANN	83.0827	78.0261	87.3847	1.12382e-27	0.661654	0.571546	0.751763		ANN	84.2105	79.2624	88.3772	3.62317e-29	0.684211	0.596569	0.771853		ANN	85.3383	80.5064	89.3618	9.79685e-31	0.706767	0.621749	0.791785		ANN	82.7068	77.6156	87.0523	2.18592e-25	0.654135	0.563237	0.745033		ANN	60.9023	54.7552	66.8035	0.0111675	0.218045	0.100761	0.335329		ANN	57.8947	51.7131	63.8984
	SVM_Linear	83.0827	78.0261	87.3847	2.24205e-29	0.661654	0.571546	0.751763		SVM_Linear	84.9624	80.0909	89.0345	5.64391e-33	0.699248	0.613337	0.785159		SVM_Linear	84.5865	79.6762	88.7063	3.1306e-32	0.691729	0.604944	0.778515		SVM_Linear	88.3459	83.8672	91.9427	2.83876e-40	0.766917	0.689795	0.844039		SVM_Linear	56.391	50.2005	62.4375	0.0214168	0.12782	0.00862998	0.247009		SVM_Linear	59.0226	52.8513	64.9905
	SVM_Polynomial	83.0827	78.0261	87.3847	2.24205e-29	0.661654	0.571546	0.751763		SVM_Polynomial	84.5865	79.6762	88.7063	3.1306e-32	0.691729	0.604944	0.778515		SVM_Polynomial	84.2105	79.2624	88.3772	1.68781e-31	0.684211	0.596569	0.771853		SVM_Polynomial	85.7143	80.9229	89.6882	1.68042e-34	0.714286	0.630181	0.798391		SVM_Polynomial	62.406	56.2849	68.2473	3.10874e-05	0.24812	0.131703	0.364538		SVM_Polynomial	60.1504	53.9926	66.0794
	SVM_Radial	83.0827	78.0261	87.3847	2.24205e-29	0.661654	0.571546	0.751763		SVM_Radial	86.4662	81.7588	90.3378	4.43266e-36	0.729323	0.647103	0.811544		SVM_Radial	86.0902	81.3404	90.0135	2.77178e-35	0.721805	0.638632	0.804977		SVM_Radial	87.9699	83.4432	91.6241	2.09624e-39	0.759398	0.681209	0.837588		SVM_Radial	60.9023	54.7552	66.8035	0.000226271	0.218045	0.100761	0.335329		SVM_Radial	77.0677	71.5405	81.9807
	External Validation subsample									External Validation subsample									External Validation subsample									External Validation subsample									External Validation subsample									External Validation subsample
		Accuracy	95% CI lower bound	95% CI upper bound	accuracy p-value	Cohen's Kappa	95% CI lower bound	95% CI upper bound			Accuracy	95% CI lower bound	95% CI upper bound	accuracy p-value	Cohen's Kappa	95% CI lower bound	95% CI upper bound			Accuracy	95% CI lower bound	95% CI upper bound	accuracy p-value	Cohen's Kappa	95% CI lower bound	95% CI upper bound			Accuracy	95% CI lower bound	95% CI upper bound	accuracy p-value	Cohen's Kappa	95% CI lower bound	95% CI upper bound			Accuracy	95% CI lower bound	95% CI upper bound	accuracy p-value	Cohen's Kappa	95% CI lower bound	95% CI upper bound			Accuracy	95% CI lower bound	95% CI upper bound
	LDA	79.5322	74.862	83.6825	1.51486e-29	0.590643	0.505121	0.676166		LDA	75.1462	70.2136	79.6374	1.58862e-21	0.502924	0.411318	0.59453		LDA	67.5439	62.2994	72.4813	3.98703e-11	0.350877	0.251631	0.450124		LDA	68.7135	63.5065	73.5928	1.84266e-12	0.374269	0.275987	0.472551		LDA	62.2807	56.9091	67.4376	3.24872e-06	0.245614	0.142876	0.348352		LDA	61.1111	55.7202	66.3079
	QDA	79.8246	75.1744	83.9496	3.86074e-30	0.596491	0.511426	0.681557		QDA	54.6784	49.2352	60.0398	0.0467685	0.0935673	-0.0119525	0.199087		QDA	56.4327	50.9949	61.7582	0.00996447	0.128655	0.0235511	0.233759		QDA	57.8947	52.4664	63.1852	0.00204593	0.157895	0.0532396	0.26255		QDA	52.0468	46.6079	57.4499	0.241068	0.0409357	-0.0649602	0.146831		QDA	53.8012	48.3578	59.1781
	KNN	79.2398	74.5499	83.415	5.83921e-29	0.584795	0.498823	0.670768		KNN	76.9006	72.0648	81.2637	1.53312e-24	0.538012	0.448673	0.62735		KNN	66.3743	61.0957	71.3664	7.00003e-10	0.327485	0.227345	0.427626		KNN	64.9123	59.5959	69.9679	1.88734e-08	0.298246	0.197084	0.399407		KNN	55.2632	49.821	60.6134	0.0291273	0.105263	-0.000132696	0.210659		KNN	51.1696	45.7354	56.5833
	LR	78.9474	74.2382	83.1472	2.21156e-28	0.578947	0.492531	0.665364		LR	72.807	67.7607	77.4535	7.03309e-18	0.45614	0.361824	0.550457		LR	66.6667	61.3963	71.6454	3.48652e-10	0.333333	0.23341	0.433257		LR	66.0819	60.7953	71.0871	1.38756e-09	0.321637	0.221284	0.42199		LR	61.9883	56.6116	67.1555	5.41778e-06	0.239766	0.136873	0.342659		LR	61.9883	56.6116	67.1555
	LR-EN	77.7778	72.9944	82.0728	3.83033e-26	0.555556	0.467431	0.64368		LR-EN	77.4854	72.6842	81.8034	1.33207e-25	0.549708	0.461173	0.638243		LR-EN	69.5906	64.4142	74.424	1.59694e-13	0.391813	0.294302	0.489324		LR-EN	68.7135	63.5065	73.5928	1.84266e-12	0.374269	0.275987	0.472551		LR-EN	58.1871	52.7612	63.47	0.0014422	0.163743	0.0591885	0.268297		LR-EN	58.4795	53.0563	63.7547
	FDA	79.2398	74.5499	83.415	5.83921e-29	0.584795	0.498823	0.670768		FDA	76.3158	71.4466	80.7228	1.65329e-23	0.526316	0.436198	0.616433		FDA	68.1287	62.9025	73.0375	8.80059e-12	0.362573	0.2638	0.461346		FDA	67.2515	61.9981	72.2029	8.32138e-11	0.345029	0.245553	0.444506		FDA	60.8187	55.4234	66.025	3.72169e-05	0.216374	0.1129	0.319848		FDA	63.1579	57.8029	68.2829
	TREE	78.9474	74.2382	83.1472	2.21156e-28	0.578947	0.492531	0.665364		TREE	71.0526	65.9317	75.8046	2.06359e-15	0.421053	0.324921	0.517185		TREE	59.0643	53.6469	64.3234	0.000472288	0.181287	0.077058	0.285515		TREE	57.0175	51.5829	62.3296	0.0054659	0.140351	0.0354153	0.245286		TREE	50.8772	45.445	56.2941	0.393462	0.0175439	-0.0884245	0.123512		TREE	52.3392	46.8991	57.7384
	RANDOM FOREST	71.6374	66.5404	76.3552	3.28753e-16	0.432749	0.337202	0.528295		RANDOM FOREST	78.0702	73.3048	82.3419	1.08313e-26	0.561404	0.473697	0.64911		RANDOM FOREST	66.3743	61.0957	71.3664	7.00003e-10	0.327485	0.227345	0.427626		RANDOM FOREST	64.6199	59.2965	69.6876	3.5126e-08	0.292398	0.191045	0.39375		RANDOM FOREST	57.8947	52.4664	63.1852	0.00204593	0.157895	0.0532396	0.26255		RANDOM FOREST	60.8187	55.4234	66.025
	ANN	79.5322	74.862	83.6825	1.5106e-26	0.590643	0.505121	0.676166		ANN	76.6082	71.7555	80.9934	4.20956e-23	0.532164	0.442433	0.621895		ANN	71.6374	66.5404	76.3552	4.28229e-15	0.432749	0.337202	0.528295		ANN	70.7602	65.6278	75.529	1.2547e-11	0.415205	0.318787	0.511622		ANN	57.0175	51.5829	62.3296	0.00740848	0.140351	0.0354153	0.245286		ANN	60.2339	54.8305	65.4585
	SVM_Linear	78.655	73.9267	82.8791	8.23159e-28	0.573099	0.486246	0.659952		SVM_Linear	75.4386	70.5214	79.9092	5.19476e-22	0.508772	0.41753	0.600014		SVM_Linear	69.5906	64.4142	74.424	1.59694e-13	0.391813	0.294302	0.489324		SVM_Linear	70.7602	65.6278	75.529	5.06248e-15	0.415205	0.318787	0.511622		SVM_Linear	59.9415	54.5343	65.175	0.000139639	0.19883	0.0949618	0.302699		SVM_Linear	58.7719	53.3515	64.0391
	SVM_Polynomial	78.655	73.9267	82.8791	8.23159e-28	0.573099	0.486246	0.659952		SVM_Polynomial	76.9006	72.0648	81.2637	1.53312e-24	0.538012	0.448673	0.62735		SVM_Polynomial	68.1287	62.9025	73.0375	8.80059e-12	0.362573	0.2638	0.461346		SVM_Polynomial	69.5906	64.4142	74.424	1.59694e-13	0.391813	0.294302	0.489324		SVM_Polynomial	56.4327	50.9949	61.7582	0.00996447	0.128655	0.0235511	0.233759		SVM_Polynomial	53.8012	48.3578	59.1781
	SVM_Radial	78.655	73.9267	82.8791	8.23159e-28	0.573099	0.486246	0.659952		SVM_Radial	78.655	73.9267	82.8791	8.23159e-28	0.573099	0.486246	0.659952		SVM_Radial	70.1754	65.0205	74.9769	2.92254e-14	0.403509	0.306535	0.500482		SVM_Radial	69.0058	63.8089	73.8701	8.2648e-13	0.380117	0.282088	0.478146		SVM_Radial	60.8187	55.4234	66.025	3.72169e-05	0.216374	0.1129	0.319848		SVM_Radial	68.4211	63.2044	73.3152
[truncated: 4 more columns]

## Sheet: Supplementary table 8
TRAINING SUBSAMPLE							TESTING SUBSAMPLE							EXTERNAL VALIDATION SUBSAMPLE
K-value	Silhouette average width						K-value	Silhouette average width						K-value	Silhouette average width
2	0.517						2	0.754						2	0.47
3	0.536						3	0.518						3	0.388
4	0.377						4	0.285						4	0.502
5	0.189						5	0.075						5	0.282
TRAINING SUBSAMPLE							TESTING SUBSAMPLE							EXTERNAL VALIDATION SUBSAMPLE
Cluster#	Datasets in cluster	Medoids	Within-cluster average dissimilarity	Between clusters separation			Cluster#	Datasets in cluster	Medoids	Within-cluster average dissimilarity	Between clusters separation			Cluster#	Datasets in cluster	Medoids	Within-cluster average dissimilarity	Between clusters separation
1	Raw, scaling proportions	scaling	6.198	40.311			1	TIV, Raw, scaling, proportions	Raw	10.396	68.332			1	TIV	TIV	0	28.797
2	TIV	TIV	0	37.308			2	PCP, Residuals	Residuals	11.259	68.332			2	Raw	Raw	0	28.761
3	PCP, Residuals	PCP	10.626	37.308										3	Scaling proportions	Scaling	2.261	28.761
														4	PCP, Residuals	Residuals	5.339	30.703

## Sheet: Supplementary table 9
		Age descriptives		N	Mean	SD	Median	Maximum	Minimum	Range
			Males	444	28.522	3.401	28	36	22	15
			Females	444	28.765	3.595	29	37	22	14
		Age means comparison		t	df	p	Mean difference	95% CI mean difference	Cohen's d	95%CI Cohen's d
		(Student's t test)		-1.035	886	0.3	-0.243	[-0.704, 0.217]	-0.069	[-0.201, 0.062]
		Age variances comparison		F	df	p
		(Levene's test)		1.209	1	0.271
		Age descriptives		N	Mean	SD	Median	Maximum	Minimum	Range
			Males	185	22.39	3.04	22	30	18	12
			Females	177	21.64	4.9	21	49	18	31
		Age means comparison		t	df	p	Mean difference	95% CI mean difference	Cohen's d	95%CI Cohen's d
		(Student's t test)		1.75	354	0.08	0.75	[-0.09, 1.59]	0.18	[-0.02, 0.39]
		Age variances comparison		F	df	p
		(Levene's test)		1	1	0.36
